# Supplementary material for: Flexible transition probability model for assessing cost-effectiveness of breast cancer screening extension to include women aged 45-49 and 70-74
Source: PLoS One. 2023 Jun 23;18(6):e0287486. doi: 10.1371/journal.pone.0287486 (PMC10289416; doi:10.1371/journal.pone.0287486)
Supplement: S1 Data — (XLSX) [file pone.0287486.s001.xlsx]

## Sheet: COMMENTARY
	stages	-1	no cancer
		0	unknown
		1	localised
		2	unlocalised
		3	mets
		4	in situ
	Sheets
	1	total survival within age groups and stages
	2	cancer survival within age groups and stages
	3	no cancer survival within age groups and stages
	4	average costs cancer death within age groups and stages
	5	average costs no-cancer death within age groups and stages
	6	combined average costs
	7	average life years left within age groups and stages
	8	modelling state distribution and difference in screening costs within two policies
	final	computing the final ratio
	age groups starts from 46 and two years combined, so first is 46-47, second 48-49 and so on, up to 74-75 that is the final one
		Commentary including explanations
		variables
		cells that need added values. DO NOT TOUCH ANYTHING ELSE!
		required additions are to:
		sheets 1 and 2 (raw total survival and cancer survival)
		sheets 4 and 5 (cost class numbers)
		sheet 8 (average screening cost per person)
		sheet 8 (stage distribution within given two policies conditioned on that something is found + incidence rates for different age groups)
		final product (size of the age groups)

## Sheet: 1 survival total
COMMENTARY: P(>) is the raw data giving the survival, i.e. probability of living at least or longer than the given years. Point masses are computed at P(=) which we need. Total survival, i.e. P(>) = P(T\geq t)
	P(>)	P(=)	P(>)	P(=)	P(>)	P(=)	P(>)	P(=)	P(>)	P(=)	P(>)	P(=)	P(>)	P(=)	P(>)	P(=)	P(>)	P(=)	P(>)	P(=)	P(>)	P(=)	P(>)	P(=)	P(>)	P(=)	P(>)	P(=)	P(>)	P(=)	P(>)	P(=)	P(>)	P(=)	P(>)	P(=)	P(>)	P(=)	P(>)	P(=)	P(>)	P(=)	P(>)	P(=)	P(>)	P(=)	P(>)	P(=)	P(>)
age group	46-47												48-49												50-51												52-53												54-55
lived years after / stage	-1		0		1		2		3		4		-1		0		1		2		3		4		-1		0		1		2		3		4		-1		0		1		2		3		4		-1
0	1	0.000779696	1	0	1	0.00192187	1	0.00871713	1	0.158614	1	0.000779696	1	0.00168857	1	0.0162773	1	0.001792	1	0.00396906	1	0.13227	1	0.00168857	1	0.00156877	1	0.0160449	1	0.00204837	1	0.0135615	1	0.202483	1	0.00156877	1	0.00232729	1	0.0148642	1	0.000528127	1	0.00878108	1	0.152561	1	0.00232729	1
1	0.99922	0.00150768	1	0.0322884	0.998078	0.00488464	0.991283	0.0227735	0.841386	0.0758819	0.99922	0.00150768	0.998311	0.00143653	0.983723	0.00364149	0.998208	0.003724	0.996031	0.0254045	0.86773	0.16046	0.998311	0.00143653	0.998431	0.00162612	0.983955	0.0162342	0.997952	0.00586821	0.986439	0.017	0.797517	0.121758	0.998431	0.00162612	0.997673	0.00191369	0.985136	0.0113913	0.999472	0.00442251	0.991219	0.0160927	0.847439	0.10297	0.997673	0.00191369	0.997354
2	0.997713	0.00168471	0.967712	0.046924	0.993193	0.00404909	0.968509	0.019127	0.765504	0.114827	0.997713	0.00168471	0.996875	0.00156387	0.980081	0.00456362	0.994484	0.00641784	0.970626	0.0224015	0.70727	0.0922895	0.996875	0.00156387	0.996805	0.00231985	0.967721	0.00407453	0.992083	0.00829862	0.969439	0.0169437	0.675759	0.0796003	0.996805	0.00231985	0.995759	0.00263527	0.973745	0.0179484	0.995049	0.00398956	0.975126	0.0235826	0.744469	0.129603	0.995759	0.00263527	0.994605
3	0.996028	0.00143325	0.920788	0.0172586	0.989144	0.00741786	0.949382	0.0244524	0.650677	0.117016	0.996028	0.00143325	0.995311	0.00162104	0.975518	0.0165287	0.988066	0.0115239	0.948225	0.02248	0.61498	0.0876054	0.995311	0.00162104	0.994485	0.00190758	0.963646	0.013597	0.983785	0.00469956	0.952495	0.0287195	0.596159	0.0628297	0.994485	0.00190758	0.993124	0.00273724	0.955796	0.0160426	0.99106	0.00849306	0.951544	0.0249051	0.614866	0.0452604	0.993124	0.00273724	0.991853
4	0.994595	0.00156029	0.903529	0.0104702	0.981727	0.0100426	0.92493	0.0257472	0.533662	0.0485718	0.994595	0.00156029	0.99369	0.0023126	0.958989	0.0187167	0.976542	0.0063526	0.925745	0.0205114	0.527375	0.0426078	0.99369	0.0023126	0.992578	0.00262685	0.950049	0.0101674	0.979085	0.00742477	0.923775	0.0235011	0.53333	0.0824367	0.992578	0.00262685	0.990387	0.00273957	0.939753	0.00614367	0.982567	0.00835186	0.926638	0.0293515	0.569605	0.0668024	0.990387	0.00273957	0.988062
5	0.993034	0.00161733	0.893059	0	0.971684	0.0118692	0.899183	0.0187075	0.48509	0.0292424	0.993034	0.00161733	0.991377	0.00190162	0.940272	0.00681115	0.97019	0.00446944	0.905234	0.0177725	0.484767	0.0231737	0.991377	0.00190162	0.989951	0.0027285	0.939882	0.00564659	0.97166	0.00659063	0.900274	0.0153009	0.450893	0.0484673	0.989951	0.0027285	0.987647	0.00377545	0.93361	0	0.974215	0.0121153	0.897287	0.0185889	0.502803	0.0387701	0.987647	0.00377545	0.984748
6	0.991417	0.00230731	0.893059	0	0.959815	0.0062983	0.880475	0.0216392	0.455847	0	0.991417	0.00230731	0.989476	0.00261864	0.933461	0.0164506	0.96572	0.0110352	0.887461	0.0182229	0.461593	0.0398004	0.989476	0.00261864	0.987222	0.00273082	0.934235	0.00688863	0.96507	0.0104979	0.884973	0.0185453	0.402426	0.0301261	0.987222	0.00273082	0.983871	0.00330026	0.93361	0.0227854	0.9621	0.0107355	0.878698	0.0262352	0.464033	0.0290193	0.983871	0.00330026	0.98114
7	0.98911	0.00189727	0.893059	0	0.953516	0.011992	0.858836	0.0207727	0.455847	0.036924	0.98911	0.00189727	0.986857	0.00271997	0.91701	0.0275658	0.954685	0.00674793	0.869238	0.0187255	0.421793	0.0335742	0.986857	0.00271997	0.984492	0.00376339	0.927347	0	0.954572	0.00682322	0.866428	0.0135495	0.3723	0.0383444	0.984492	0.00376339	0.980571	0.0035921	0.910824	0.016839	0.951364	0.00772431	0.852463	0.0139876	0.435013	0.0687271	0.980571	0.0035921	0.976559
8	0.987212	0.00261265	0.893059	0.0173307	0.941524	0.00286542	0.838063	0.0104435	0.418923	0.0138758	0.987212	0.00261265	0.984137	0.00272229	0.889445	0	0.947937	0.00732353	0.850513	0.0262351	0.388219	0.0353986	0.984137	0.00272229	0.980728	0.00328972	0.927347	0.0174016	0.947749	0.00577735	0.852879	0.00916584	0.333955	0.0290216	0.980728	0.00328972	0.976979	0.00456158	0.893985	0.00925909	0.94364	0.00911102	0.838475	0.0199308	0.366286	0.0312713	0.976979	0.00456158	0.971854
9	0.9846	0.00271375	0.875728	0	0.938659	0.00799425	0.82762	0.0248384	0.405047	0.0138291	0.9846	0.00271375	0.981415	0.00375163	0.889445	0	0.940613	0.0060651	0.824278	0.0200249	0.35282	0.0110513	0.981415	0.00375163	0.977438	0.00358062	0.909945	0.0381239	0.941971	0.00982759	0.843713	0.016696	0.304933	0	0.977438	0.00358062	0.972418	0.00468545	0.884726	0.00974469	0.934529	0.00632417	0.818544	0.0107104	0.335015	0.0104325	0.972418	0.00468545	0.96691
10	0.981886	0.00271606	0.875728	0.0198202	0.930665	0.00878434	0.802781	0.0313716	0.391218	0	0.981886	0.00271606	0.977663	0.00327944	0.889445	0.0134617	0.934548	0.0100824	0.804253	0.0109874	0.341769	0.0121935	0.977663	0.00327944	0.973858	0.00454701	0.871821	0	0.932144	0.00587022	0.827017	0.021429	0.304933	0	0.973858	0.00454701	0.967732	0.00492287	0.874982	0	0.928205	0.0040673	0.807834	0.0125575	0.324582	0.0245874	0.967732	0.00492287	0.961828
11	0.97917	0.00374305	0.855908	0.0217464	0.92188	0.011698	0.77141	0.00650503	0.391218	0	0.97917	0.00374305	0.974384	0.00356943	0.875983	0.0146402	0.924466	0.00382815	0.793265	0.0181604	0.329575	0	0.974384	0.00356943	0.969311	0.00467048	0.871821	0	0.926274	0.00535261	0.805588	0.0126804	0.304933	0	0.969311	0.00467048	0.962809	0.00506066	0.874982	0.0222053	0.924137	0.00806822	0.795276	0.0176816	0.299995	0	0.962809	0.00506066	0.956026
12	0.975427	0.00327193	0.834161	0	0.910182	0.00897103	0.764905	0.0118502	0.391218	0	0.975427	0.00327193	0.970814	0.0045328	0.861343	0.0173069	0.920638	0.00455605	0.775105	0.0121757	0.329575	0	0.970814	0.0045328	0.96464	0.00490714	0.871821	0	0.920921	0.00758541	0.792907	0.0167413	0.304933	0.0217	0.96464	0.00490714	0.957749	0.00577689	0.852776	0	0.916069	0.0068113	0.777595	0.0127952	0.299995	0	0.957749	0.00577689	0.94949
13	0.972155	0.00356127	0.834161	0.0639407	0.901211	0.00818768	0.753055	0.023656	0.391218	0	0.972155	0.00356127	0.966282	0.00465589	0.844036	0.0246759	0.916082	0.013434	0.762929	0.00825614	0.329575	0.0224092	0.966282	0.00465589	0.959733	0.00504449	0.871821	0	0.913336	0.00900007	0.776166	0.0197038	0.283233	0	0.959733	0.00504449	0.951972	0.00650818	0.852776	0.0507881	0.909258	0.0141677	0.7648	0.0125466	0.299995	0.0245258	0.951972	0.00650818	0.94266
14	0.968594	0.00452243	0.770221	0	0.893024	0.0194306	0.729399	0	0.391218	0	0.968594	0.00452243	0.961626	0.00489181	0.81936	0.0365232	0.902648	0.0144973	0.754673	0.0174433	0.307166	0	0.961626	0.00489181	0.954689	0.00575843	0.871821	0	0.904335	0.00552789	0.756462	0.0195225	0.283233	0	0.954689	0.00575843	0.945463	0.00680166	0.801988	0.0188768	0.89509	0.0089413	0.752253	0.009352	0.275469	0	0.945463	0.00680166	0.935972
15	0.964071	0.00464524	0.770221	0.0405872	0.873593	0.00864061	0.729399	0.0142706	0.391218	0	0.964071	0.00464524	0.956734	0.00502873	0.782837	0	0.88815	0.00751733	0.73723	0.0215444	0.307166	0	0.956734	0.00502873	0.94893	0.00648738	0.871821	0	0.898808	0.00670149	0.73694	0.0151781	0.283233	0	0.94893	0.00648738	0.938662	0.00665954	0.783111	0	0.886149	0.00941457	0.742901	0.0170931	0.275469	0	0.938662	0.00665954	0.927901
16	0.959426	0.00488062	0.729634	0	0.864952	0.0119522	0.715128	0.00551642	0.391218	0	0.959426	0.00488062	0.951705	0.00574043	0.782837	0	0.880633	0.0206913	0.715685	0.0123913	0.307166	0	0.951705	0.00574043	0.942443	0.00677993	0.871821	0	0.892106	0.00908444	0.721761	0.0240753	0.283233	0	0.942443	0.00677993	0.932002	0.00803629	0.783111	0	0.876734	0.00913906	0.725808	0.0184642	0.275469	0	0.932002	0.00803629	0.918861
17	0.954545	0.00501722	0.729634	0	0.853	0.0232886	0.709612	0.033032	0.391218	0	0.954545	0.00501722	0.945965	0.00646711	0.782837	0	0.859942	0.0130041	0.703294	0	0.307166	0	0.945965	0.00646711	0.935663	0.00663826	0.871821	0	0.883022	0.00489958	0.697686	0	0.283233	0	0.935663	0.00663826	0.923966	0.00900149	0.783111	0	0.867595	0.0318059	0.707344	0.0157496	0.275469	0.00260457	0.923966	0.00900149	0.910174
18	0.949528	0.0057273	0.729634	0.00498816	0.829712	0.00567234	0.67658	0.00462545	0.391218	0.00267457	0.949528	0.0057273	0.939498	0.00675874	0.782837	0.005554	0.846938	0.00600878	0.703294	0.00498967	0.307166	0.00217926	0.939498	0.00675874	0.929025	0.00801062	0.871821	0.00849349	0.878122	0.00855487	0.697686	0.00679702	0.283233	0.00275933	0.929025	0.00801062	0.914965	0.00865101	0.783111	0.00912449	0.835789	0.00973827	0.691594	0.00805817	0.272865	0.00317931	0.914965	0.00865101	0.899569
19	0.943801	0.00645232	0.724645	0.0052131	0.824039	0.00592814	0.671954	0.00483404	0.388544	0.00279518	0.943801	0.00645232	0.932739	0.00661751	0.777283	0.0067022	0.840929	0.007251	0.698304	0.00602121	0.304987	0.00262978	0.932739	0.00661751	0.921014	0.00897273	0.863328	0.00816278	0.869567	0.00822177	0.690889	0.00653237	0.280474	0.00265189	0.921014	0.00897273	0.906314	0.01056	0.773987	0.0105008	0.826051	0.0112071	0.683536	0.00927362	0.269685	0.00365886	0.906314	0.01056	0.887364
20	0.937349	0.00674328	0.719432	0.00510417	0.818111	0.00580426	0.66712	0.00473303	0.385749	0.00273678	0.937349	0.00674328	0.926121	0.00798558	0.77058	0.00750717	0.833678	0.00812189	0.692283	0.00674438	0.302357	0.00294564	0.926121	0.00798558	0.912041	0.00862337	0.855165	0.00996403	0.861345	0.010036	0.684357	0.00797384	0.277822	0.00323707	0.912041	0.00862337	0.895754	0.0121528	0.763486	0.0103508	0.814844	0.011047	0.674262	0.00914115	0.266026	0.00360659	0.895754	0.0121528	0.875334
21	0.930605	0.00660238	0.714328	0.00615937	0.812307	0.00700421	0.662387	0.00571151	0.383012	0.00330256	0.930605	0.00660238	0.918136	0.00894469	0.763073	0.00721487	0.825556	0.00780565	0.685539	0.00648178	0.299412	0.00283094	0.918136	0.00894469	0.903418	0.0105263	0.845201	0.0114669	0.851309	0.0115498	0.676383	0.00917657	0.274585	0.00372533	0.903418	0.0105263	0.883601	0.0119792	0.753135	0.0113685	0.803797	0.0121332	0.665121	0.0100399	0.26242	0.00396121	0.883601	0.0119792	0.862121
22	0.924003	0.00796732	0.708169	0.00689915	0.805303	0.00784545	0.656676	0.00639749	0.379709	0.00369922	0.924003	0.00796732	0.909191	0.00859642	0.755858	0.00880695	0.817751	0.00952809	0.679057	0.00791209	0.296581	0.00345564	0.909191	0.00859642	0.892892	0.012114	0.833734	0.0113031	0.83976	0.0113848	0.667206	0.00904549	0.27086	0.00367212	0.892892	0.012114	0.871622	0.0131571	0.741767	0.0120512	0.791663	0.0128618	0.655081	0.0106428	0.258459	0.00419907	0.871622	0.0131571	0.848114
23	0.916036	0.00892423	0.70127	0.00663052	0.797457	0.00753997	0.650278	0.00614839	0.37601	0.00355518	0.916036	0.00892423	0.900595	0.0104934	0.747051	0.0101353	0.808222	0.0109653	0.671145	0.00910551	0.293125	0.00397686	0.900595	0.0104934	0.880778	0.0119409	0.822431	0.0124145	0.828375	0.0125042	0.658161	0.00993488	0.267188	0.00403318	0.880778	0.0119409	0.858464	0.0139471	0.729716	0.0145066	0.778802	0.0154824	0.644438	0.0128113	0.25426	0.00505462	0.858464	0.0139471	0.831254
24	0.907111	0.00857675	0.694639	0.00809365	0.789917	0.00920379	0.64413	0.00750513	0.372455	0.00433969	0.907111	0.00857675	0.890101	0.0120761	0.736916	0.00999056	0.797257	0.0108086	0.662039	0.00897544	0.289148	0.00392006	0.890101	0.0120761	0.868837	0.013115	0.810016	0.01316	0.81587	0.0132551	0.648226	0.0105315	0.263155	0.00427536	0.868837	0.013115	0.844517	0.0167888	0.715209	0.0159265	0.763319	0.0169978	0.631627	0.0140653	0.249205	0.00554938	0.844517	0.0167888	0.812743
25	0.898535	0.0104694	0.686545	0.00931445	0.780714	0.010592	0.636625	0.00863717	0.368115	0.00499426	0.898535	0.0104694	0.878025	0.0119036	0.726925	0.0109729	0.786449	0.0118714	0.653064	0.00985794	0.285228	0.00430549	0.878025	0.0119036	0.855722	0.0139025	0.796856	0.0158413	0.802615	0.0159558	0.637695	0.0126772	0.258879	0.00514645	0.855722	0.0139025	0.827729	0.0184321	0.699283	0.0177494	0.746321	0.0189434	0.617562	0.0156751	0.243656	0.00618454	0.827729	0.0184321	0.792114
26	0.888065	0.0120485	0.677231	0.0091814	0.770122	0.0104407	0.627987	0.00851379	0.363121	0.00492292	0.888065	0.0120485	0.866122	0.013074	0.715953	0.0116318	0.774577	0.0125842	0.643206	0.0104499	0.280923	0.00456403	0.866122	0.013074	0.841819	0.0167351	0.781015	0.0173919	0.78666	0.0175176	0.625017	0.0139181	0.253733	0.0056502	0.841819	0.0167351	0.809296	0.0205418	0.681533	0.0194608	0.727378	0.0207698	0.601887	0.0171865	0.237471	0.00678084	0.809296	0.0205418	0.769496
27	0.876017	0.0118764	0.66805	0.0100841	0.759681	0.0114673	0.619474	0.0093509	0.358198	0.00540697	0.876017	0.0118764	0.853048	0.0138591	0.704321	0.0140017	0.761993	0.0151482	0.632756	0.012579	0.276359	0.00549394	0.853048	0.0138591	0.825084	0.0183732	0.763623	0.0193825	0.769142	0.0195226	0.611099	0.0155111	0.248083	0.00629691	0.825084	0.0183732	0.788755	0.0225224	0.662072	0.0229507	0.706608	0.0244945	0.5847	0.0202686	0.23069	0.00799686	0.788755	0.0225224	0.742821
28	0.86414	0.0130441	0.657965	0.0106897	0.748213	0.0121559	0.610123	0.00991241	0.352791	0.00573165	0.86414	0.0130441	0.839188	0.0166828	0.690319	0.0153722	0.746845	0.016631	0.620177	0.0138103	0.270865	0.0060317	0.839188	0.0166828	0.806711	0.0204762	0.744241	0.0212513	0.749619	0.0214049	0.595588	0.0170067	0.241786	0.00690404	0.806711	0.0204762	0.766232	0.0265614	0.639122	0.0238433	0.682114	0.0254471	0.564432	0.0210569	0.222693	0.00830787	0.766232	0.0265614	0.715109
29	0.851096	0.0138274	0.647276	0.0128677	0.736058	0.0146326	0.60021	0.011932	0.347059	0.00689945	0.851096	0.0138274	0.822506	0.0183158	0.674947	0.0171317	0.730214	0.0185345	0.606367	0.015391	0.264833	0.00672207	0.822506	0.0183158	0.786235	0.0224505	0.722989	0.0250624	0.728214	0.0252435	0.578581	0.0200565	0.234882	0.00814215	0.786235	0.0224505	0.739671	0.0275944	0.615278	0.0263499	0.656667	0.0281223	0.543375	0.0232705	0.214386	0.00918126	0.739671	0.0275944	0.684484
30	0.837269	0.0166447	0.634408	0.0141272	0.721425	0.0160649	0.588278	0.0131	0.34016	0.00757479	0.837269	0.0166447	0.80419	0.0204122	0.657815	0.0187835	0.711679	0.0203216	0.590976	0.016875	0.258111	0.0073702	0.80419	0.0204122	0.763784	0.0264765	0.697927	0.0260371	0.702971	0.0262253	0.558525	0.0208365	0.226739	0.00845881	0.763784	0.0264765	0.712076	0.0304953	0.588929	0.0277299	0.628544	0.0295953	0.520104	0.0244893	0.205204	0.00966213	0.712076	0.0304953	0.652255
31	0.820624	0.0182739	0.620281	0.0157442	0.70536	0.0179037	0.575178	0.0145994	0.332585	0.00844178	0.820624	0.0182739	0.783778	0.0223803	0.639032	0.022152	0.691358	0.0239659	0.574101	0.0199012	0.250741	0.0086919	0.783778	0.0223803	0.737308	0.0275062	0.67189	0.0287743	0.676746	0.0289823	0.537688	0.023027	0.218281	0.00934807	0.737308	0.0275062	0.681581	0.0320925	0.561199	0.0318459	0.598949	0.0339881	0.495615	0.0281243	0.195542	0.0110963	0.681581	0.0320925	0.615242
32	0.80235	0.0203655	0.604537	0.0172622	0.687456	0.0196299	0.560579	0.016007	0.324143	0.00925572	0.80235	0.0203655	0.761397	0.0263938	0.61688	0.0230135	0.667392	0.0248979	0.5542	0.0206751	0.242049	0.00902995	0.761397	0.0263938	0.709801	0.0303979	0.643116	0.0302814	0.647763	0.0305002	0.514661	0.024233	0.208933	0.00983768	0.709801	0.0303979	0.649489	0.0368561	0.529353	0.0353579	0.564961	0.0377364	0.467491	0.0312259	0.184446	0.01232	0.649489	0.0368561	0.574147
33	0.781985	0.0223291	0.587275	0.0203578	0.667826	0.0231501	0.544572	0.0188775	0.314888	0.0109156	0.781985	0.0223291	0.735004	0.0274203	0.593866	0.0254329	0.642494	0.0275154	0.533525	0.0228487	0.233019	0.00997925	0.735004	0.0274203	0.679404	0.03199	0.612834	0.0347761	0.617263	0.0350274	0.490428	0.02783	0.199095	0.0112979	0.679404	0.03199	0.612633	0.0409206	0.493995	0.0391551	0.527224	0.041789	0.436265	0.0345793	0.172126	0.0136431	0.612633	0.0409206	0.528639
34	0.759656	0.0263334	0.566917	0.0211496	0.644676	0.0240505	0.525694	0.0196117	0.303972	0.0113401	0.759656	0.0263334	0.707583	0.0303029	0.568433	0.0267649	0.614978	0.0289565	0.510676	0.0240454	0.22304	0.0105019	0.707583	0.0303029	0.647414	0.0367383	0.578058	0.0386112	0.582236	0.0388902	0.462598	0.0308991	0.187797	0.0125438	0.647414	0.0367383	0.571712	0.0453152	0.45484	0.039754	0.485435	0.0424281	0.401685	0.0351082	0.158483	0.0138517	0.571712	0.0453152	0.482435
35	0.733322	0.0273576	0.545767	0.023373	0.620626	0.0265789	0.506083	0.0216735	0.292632	0.0125322	0.733322	0.0273576	0.67728	0.03189	0.541668	0.0307377	0.586022	0.0332546	0.486631	0.0276145	0.212538	0.0120607	0.67728	0.03189	0.610675	0.0407898	0.539447	0.0427578	0.543346	0.0430668	0.431699	0.0342175	0.175253	0.013891	0.610675	0.0407898	0.526397	0.0460082	0.415086	0.0387035	0.443007	0.041307	0.366577	0.0341805	0.144631	0.0134857	0.526397	0.0460082	0.437451
36	0.705965	0.0302336	0.522394	0.0245971	0.594047	0.0279709	0.484409	0.0228086	0.2801	0.0131886	0.705965	0.0302336	0.64539	0.0366235	0.510931	0.0341274	0.552767	0.0369219	0.459016	0.0306598	0.200477	0.0133908	0.64539	0.0366235	0.569885	0.0451704	0.496689	0.0434117	0.500279	0.0437255	0.397482	0.0347408	0.161362	0.0141034	0.569885	0.0451704	0.480389	0.0447925	0.376382	0.0421937	0.4017	0.045032	0.332397	0.0372628	0.131145	0.0147018	0.480389	0.0447925	0.388411
37	0.675731	0.0318171	0.497797	0.0282481	0.566076	0.0321227	0.461601	0.0261941	0.266911	0.0151462	0.675731	0.0318171	0.608767	0.0406624	0.476803	0.0377925	0.515845	0.0408871	0.428356	0.0339525	0.187086	0.0148289	0.608767	0.0406624	0.524715	0.0458612	0.453277	0.0422646	0.456553	0.0425701	0.362741	0.0338228	0.147259	0.0137307	0.524715	0.0458612	0.435596	0.0488318	0.334188	0.0427336	0.356668	0.0456082	0.295134	0.0377396	0.116443	0.01489	0.435596	0.0488318	0.338744
38	0.643914	0.0365397	0.469549	0.0313633	0.533953	0.0356652	0.435407	0.0290828	0.251765	0.0168165	0.643914	0.0365397	0.568104	0.0450292	0.439011	0.0383705	0.474958	0.0415124	0.394404	0.0344717	0.172257	0.0150557	0.568104	0.0450292	0.478854	0.0446494	0.411013	0.0460759	0.413983	0.0464089	0.328918	0.0368729	0.133528	0.014969	0.478854	0.0446494	0.386764	0.0494566	0.291455	0.0410034	0.31106	0.0437616	0.257394	0.0362116	0.101554	0.0142871	0.386764	0.0494566	0.291088
39	0.607374	0.0405694	0.438186	0.0347316	0.498288	0.0394954	0.406324	0.0322061	0.234948	0.0186225	0.607374	0.0405694	0.523075	0.0457179	0.40064	0.0373566	0.433446	0.0404155	0.359932	0.0335609	0.157202	0.0146578	0.523075	0.0457179	0.434204	0.0486758	0.364937	0.0466655	0.367574	0.0470028	0.292045	0.0373447	0.118559	0.0151605	0.434204	0.0486758	0.337308	0.0474542	0.250451	0.0414283	0.267299	0.044215	0.221183	0.0365868	0.0872664	0.0144351	0.337308	0.0474542	0.242938
40	0.566805	0.0449262	0.403454	0.0352628	0.458793	0.0400995	0.374118	0.0326987	0.216326	0.0189074	0.566805	0.0449262	0.477357	0.0445099	0.363284	0.0407253	0.393031	0.0440601	0.326371	0.0365873	0.142544	0.0159796	0.477357	0.0445099	0.385529	0.0492986	0.318271	0.0447761	0.320572	0.0450997	0.254701	0.0358326	0.103399	0.0145467	0.385529	0.0492986	0.289853	0.0479459	0.209023	0.0364994	0.223084	0.0389546	0.184596	0.0322339	0.0728313	0.0127177	0.289853	0.0479459	0.200516
41	0.521879	0.0456133	0.368191	0.034331	0.418693	0.0390399	0.341419	0.0318347	0.197418	0.0184078	0.521879	0.0456133	0.432847	0.0485237	0.322558	0.0412464	0.34897	0.0446238	0.289784	0.0370555	0.126564	0.0161841	0.432847	0.0485237	0.33623	0.0473026	0.273495	0.0452401	0.275472	0.045567	0.218868	0.0362039	0.088852	0.0146974	0.33623	0.0473026	0.241907	0.0422416	0.172524	0.0344394	0.184129	0.036756	0.152362	0.0304147	0.0601136	0.0119999	0.241907	0.0422416	0.160489
42	0.476265	0.0444081	0.33386	0.0374269	0.379653	0.0425604	0.309584	0.0347054	0.179011	0.0200677	0.476265	0.0444081	0.384324	0.0491446	0.281312	0.0395764	0.304347	0.0428171	0.252728	0.0355551	0.11038	0.0155288	0.384324	0.0491446	0.288927	0.0477928	0.228255	0.0398577	0.229905	0.0401457	0.182664	0.0318966	0.0741546	0.0129488	0.288927	0.0477928	0.199666	0.0398575	0.138084	0.0311629	0.147373	0.0332591	0.121947	0.0275211	0.0481137	0.0108583	0.199666	0.0398575	0.12427
43	0.431857	0.0484127	0.296433	0.0379058	0.337093	0.043105	0.274879	0.0351495	0.158943	0.0203245	0.431857	0.0484127	0.335179	0.0471548	0.241735	0.0399865	0.26153	0.0432608	0.217173	0.0359236	0.0948512	0.0156898	0.335179	0.0471548	0.241135	0.0421066	0.188398	0.0376081	0.189759	0.0378799	0.150768	0.0300964	0.0612058	0.012218	0.241135	0.0421066	0.159808	0.0360655	0.106922	0.0257824	0.114114	0.0275167	0.0944263	0.0227694	0.0372554	0.00898353	0.159808	0.0360655	0.0943042
44	0.383445	0.0490321	0.258528	0.036371	0.293988	0.0413597	0.239729	0.0337264	0.138619	0.0195016	0.383445	0.0490321	0.288024	0.0476434	0.201749	0.0352292	0.218269	0.0381138	0.18125	0.0316496	0.0791614	0.0138231	0.288024	0.0476434	0.199028	0.0397302	0.150789	0.0340302	0.151879	0.0342761	0.120671	0.0272331	0.0489878	0.0110556	0.199028	0.0397302	0.123743	0.0298386	0.0811391	0.0213188	0.0865971	0.0227529	0.0716569	0.0188274	0.0282718	0.00742825	0.123743	0.0298386	0.0695263
45	0.334413	0.0470469	0.222157	0.0367479	0.252628	0.0417883	0.206003	0.0340758	0.119117	0.0197037	0.334413	0.0470469	0.240381	0.0419751	0.16652	0.0332409	0.180155	0.0359627	0.1496	0.0298633	0.0653384	0.0130429	0.240381	0.0419751	0.159298	0.0359503	0.116759	0.0281546	0.117603	0.0283581	0.0934381	0.0225311	0.0379322	0.00914675	0.159298	0.0359503	0.0939042	0.0246728	0.0598203	0.0181097	0.0638442	0.0193279	0.0528295	0.0159933	0.0208436	0.00631008	0.0939042	0.0246728	0.0484783
46	0.287366	0.0475344	0.185409	0.0323758	0.21084	0.0368166	0.171927	0.0300217	0.0994133	0.0173594	0.287366	0.0475344	0.198406	0.039606	0.133279	0.0300784	0.144192	0.0325413	0.119737	0.0270222	0.0522954	0.011802	0.198406	0.039606	0.123347	0.0297433	0.0886047	0.0232803	0.089245	0.0234486	0.070907	0.0186304	0.0287855	0.00756321	0.123347	0.0297433	0.0692315	0.0209588	0.0417106	0.010652	0.0445163	0.0113685	0.0368361	0.00940718	0.0145335	0.00371155	0.0692315	0.0209588
47	0.239831	0.041879	0.153033	0.0305486	0.174023	0.0347387	0.141905	0.0283273	0.0820539	0.0163797	0.239831	0.041879	0.1588	0.035838	0.103201	0.0248852	0.111651	0.0269228	0.0927145	0.0223566	0.0404934	0.00976434	0.1588	0.035838	0.0936042	0.0245939	0.0653243	0.019776	0.0657964	0.0199189	0.0522766	0.015826	0.0212223	0.00642473	0.0936042	0.0245939	0.0482727	0.0482727	0.0310586	0.0310586	0.0331478	0.0331478	0.027429	0.027429	0.0108219	0.0108219	0.0482727	0.0482727
48	0.197952	0.0395154	0.122484	0.0276422	0.139284	0.0314337	0.113578	0.0256323	0.0656742	0.0148213	0.197952	0.0395154	0.122962	0.0296503	0.0783154	0.0205769	0.0847281	0.0222618	0.0703579	0.0184861	0.0307291	0.00807388	0.122962	0.0296503	0.0690103	0.0208918	0.0455483	0.0116321	0.0458775	0.0117162	0.0364507	0.00930873	0.0147975	0.00377898	0.0690103	0.0208918		0		0		0		0		0		0
49	0.158437	0.035756	0.094842	0.0228696	0.107851	0.0260065	0.0879457	0.0212067	0.0508528	0.0122623	0.158437	0.035756	0.0933117	0.0245171	0.0577385	0.0174795	0.0624663	0.0189107	0.0518718	0.0157034	0.0226552	0.00685853	0.0933117	0.0245171	0.0481184	0.0481184	0.0339163	0.0339163	0.0341614	0.0341614	0.0271419	0.0271419	0.0110186	0.0110186	0.0481184	0.0481184		0		0		0		0		0		0
50	0.122681	0.0295825	0.0719724	0.0189103	0.0818443	0.0215041	0.066739	0.0175353	0.0385905	0.0101394	0.122681	0.0295825	0.0687946	0.0208265	0.040259	0.0102813	0.0435556	0.0111232	0.0361684	0.00923665	0.0157967	0.00403414	0.0687946	0.0208265		0		0		0		0		0		0		0		0		0		0		0		0
51	0.0930982	0.024461	0.0530621	0.0160638	0.0603402	0.0182671	0.0492038	0.0148957	0.0284511	0.00861314	0.0930982	0.024461	0.0479681	0.0479681	0.0299777	0.0299777	0.0324324	0.0324324	0.0269317	0.0269317	0.0117625	0.0117625	0.0479681	0.0479681		0		0		0		0		0		0		0		0		0		0		0		0
52	0.0686372	0.0207789	0.0369983	0.0094486	0.0420731	0.0107446	0.0343081	0.00876156	0.0198379	0.00506619	0.0686372	0.0207789		0		0		0		0		0		0		0		0		0		0		0		0		0		0		0		0		0		0
53	0.0478583	0.0478583	0.0275497	0.0275497	0.0313285	0.0313285	0.0255465	0.0255465	0.0147717	0.0147717	0.0478583	0.0478583		0		0		0		0		0		0		0		0		0		0		0		0		0		0		0		0		0		0
54		0		0		0		0		0		0		0		0		0		0		0		0		0		0		0		0		0		0		0		0		0		0		0		0
55		0		0		0		0		0		0		0		0		0		0		0		0		0		0		0		0		0		0		0		0		0		0		0		0
56		0		0		0		0		0		0		0		0		0		0		0		0		0		0		0		0		0		0		0		0		0		0		0		0
57		0		0		0		0		0		0		0		0		0		0		0		0		0		0		0		0		0		0		0		0		0		0		0		0
58		0		0		0		0		0		0		0		0		0		0		0		0		0		0		0		0		0		0		0		0		0		0		0		0
59		0		0		0		0		0		0		0		0		0		0		0		0		0		0		0		0		0		0		0		0		0		0		0		0
60		0		0		0		0		0		0		0		0		0		0		0		0		0		0		0		0		0		0		0		0		0		0		0		0
total	39.8732	1	32.0839	1	35.5756	1	30.3625	1	17.9589	1	39.8732	1	37.9608	1	32.4177	1	34.6102	1	29.8775	1	14.7858	1	37.9608	1	36.0752	1	33.1677	1	33.8145	1	28.6505	1	13.2201	1	36.0752	1	34.186	1	29.7119	1	31.5522	1	27.2973	1	12.9774	1	34.186	1	32.3255
COMMENTARY: total gives the sanity check whether probability has total mass 1 on "P(=)" column
[truncated: 275 more columns]

## Sheet: 2 survival cancer
COMMENTARY: P(>) is the raw data giving the survival, i.e. probability of living at least or longer than the given years. Point masses are computed at P(=) which we need. Cancer survival, i.e. P(>) = P(T\geq t and D=cancer)
	P(>)	P(=)	P(>)	P(=)	P(>)	P(=)	P(>)	P(=)	P(>)	P(=)	P(>)	P(=)	P(>)	P(=)	P(>)	P(=)	P(>)	P(=)	P(>)	P(=)	P(>)	P(=)	P(>)	P(=)	P(>)	P(=)	P(>)	P(=)	P(>)	P(=)	P(>)	P(=)	P(>)	P(=)	P(>)	P(=)	P(>)	P(=)	P(>)	P(=)	P(>)	P(=)	P(>)	P(=)	P(>)	P(=)	P(>)	P(=)	P(>)
age group	46-47												48-49												50-51												52-53												54-55
lived years after / stage	-1		0		1		2		3		4		-1		0		1		2		3		4		-1		0		1		2		3		4		-1		0		1		2		3		4		-1
0	1	0	1	0	1	0.000967645	1	0.00523801	1	0.149534	1	0	1	0	1	0.0162773	1	0.000602058	1	0.00396906	1	0.125914	1	0	1	0	1	0.0160449	1	0.000513438	1	0.00949276	1	0.194292	1	0	1	0	1	0.0118351	1	0	1	0.0073411	1	0.152561	1	0	1
1	1	0	1	0.0194239	0.999032	0.00196748	0.994762	0.0193315	0.850466	0.0676403	1	0	1	0	0.983723	0.00364149	0.999398	0.00310753	0.996031	0.0219971	0.874086	0.149881	1	0	1	0	0.983955	0.0162342	0.999487	0.00214673	0.990507	0.0121127	0.805708	0.123009	1	0	1	0	0.988165	0.00807959	1	0.00110643	0.992659	0.0138413	0.847439	0.10297	1	0	1
2	1	0	0.980576	0.0475478	0.997065	0.00406487	0.97543	0.0172886	0.782825	0.117425	1	0	1	0	0.980081	0	0.99629	0.00514295	0.974034	0.0175175	0.724205	0.0944993	1	0	1	0	0.967721	0.00407453	0.99734	0.00612773	0.978395	0.0163749	0.6827	0.0717441	1	0	1	0	0.980085	0.0136038	0.998894	0.00285647	0.978818	0.0196714	0.744469	0.129603	1	0	1
3	1	0	0.933028	0.00874845	0.993	0.00423053	0.958142	0.019544	0.6654	0.119664	1	0	1	0	0.980081	0.011302	0.991147	0.0075246	0.956516	0.0211742	0.629706	0.083247	1	0	1	0	0.963646	0.00447738	0.991212	0.00353851	0.96202	0.0243723	0.610956	0.0643891	1	0	1	0	0.966481	0.0110606	0.996037	0.00429146	0.959146	0.0191089	0.614866	0.0452604	1	0	1
4	1	0	0.92428	0.0107106	0.988769	0.00789362	0.938598	0.0250313	0.545737	0.0402755	1	0	1	0	0.968779	0.00623682	0.983623	0.00429907	0.935342	0.0182785	0.546459	0.0441496	1	0	1	0	0.959169	0.010265	0.987674	0.00437207	0.937647	0.0196718	0.546567	0.0759733	1	0	1	0	0.955421	0	0.991746	0.006489	0.940037	0.0233999	0.569605	0.0668024	1	0	1
5	1	0	0.913569	0	0.980876	0.0060304	0.913567	0.0166848	0.505461	0.0304704	1	0	1	0	0.962542	0.00697247	0.979324	0.000777724	0.917064	0.0153271	0.502309	0.0240123	1	0	1	0	0.948904	0.00570079	0.983302	0.00335714	0.917976	0.014718	0.470593	0.0415981	1	0	1	0	0.955421	0	0.985257	0.0074743	0.916637	0.0150238	0.502803	0.0387701	1	0	1
6	1	0	0.913569	0	0.974845	0.00513205	0.896882	0.0169288	0.474991	0	1	0	1	0	0.95557	0.00777679	0.978546	0.00804343	0.901737	0.0166244	0.478297	0.0412406	1	0	1	0	0.943203	0.00695475	0.979944	0.00569236	0.903258	0.0110054	0.428995	0.0321151	1	0	1	0	0.955421	0.0077091	0.977782	0.00514041	0.901614	0.0205488	0.464033	0.0290193	1	0	1
7	1	0	0.913569	0	0.969713	0.0107929	0.879953	0.0212834	0.474991	0.0384747	1	0	1	0	0.947793	0.0284911	0.970503	0.00434976	0.885112	0.0169286	0.437056	0.0347891	1	0	1	0	0.936248	0	0.974252	0.00154399	0.892252	0.0118615	0.39688	0.0408761	1	0	1	0	0.947712	0.017521	0.972642	0.00394583	0.881065	0.0108281	0.435013	0.0598878	1	0	1
8	1	0	0.913569	0	0.958921	0.00291836	0.85867	0.00923676	0.436516	0.0144586	1	0	1	0	0.919302	0	0.966153	0.00555684	0.868184	0.0223396	0.402267	0.0186901	1	0	1	0	0.936248	0.0175687	0.972708	0.00256314	0.880391	0.00827809	0.356004	0	1	0	1	0	0.930191	0	0.968696	0.00510333	0.870237	0.0194722	0.375125	0.032026	1	0	1
9	1	0	0.913569	0	0.956002	0.00314404	0.849433	0.0220762	0.422058	0.0144099	1	0	1	0	0.919302	0	0.960596	0.00405672	0.845844	0.0168093	0.383577	0.0120147	1	0	1	0	0.91868	0.0098761	0.970145	0.00541737	0.872113	0.0119452	0.356004	0	1	0	1	0	0.930191	0	0.963593	0.00364036	0.850764	0.00423761	0.3431	0.0106843	1	0	1
10	1	0	0.913569	0	0.952858	0.00361734	0.827357	0.0285625	0.407648	0	1	0	1	0	0.919302	0	0.956539	0.00689997	0.829035	0.00697628	0.371562	0.0132565	1	0	1	0	0.908804	0	0.964728	0.00300876	0.860167	0.0134245	0.356004	0	1	0	1	0	0.930191	0	0.959952	0.00206115	0.846527	0.00336486	0.332415	0	1	0	1
11	1	0	0.913569	0.0232114	0.949241	0.00793151	0.798794	0.00673595	0.407648	0	1	0	1	0	0.919302	0.0153642	0.949639	0	0.822058	0.0108194	0.358306	0	1	0	1	0	0.908804	0	0.961719	0.00335316	0.846743	0.00835218	0.356004	0	1	0	1	0	0.930191	0.0116477	0.957891	0.00117467	0.843162	0.0132975	0.332415	0.0251807	1	0	1
12	1	0	0.890358	0	0.941309	0.00927783	0.792058	0.0098441	0.407648	0	1	0	1	0	0.903938	0.0181628	0.949639	0	0.811239	0.0109796	0.358306	0	1	0	1	0	0.908804	0	0.958366	0.0026814	0.838391	0.015744	0.356004	0	1	0	1	0	0.918543	0	0.956717	0	0.829864	0	0.307235	0	1	0	1
13	1	0	0.890358	0	0.932031	0.00567969	0.782214	0.0212447	0.407648	0	1	0	1	0	0.885775	0	0.949639	0.00978906	0.800259	0.00646393	0.358306	0.0243627	1	0	1	0	0.908804	0	0.955684	0.00471472	0.822647	0.0139371	0.356004	0	1	0	1	0	0.918543	0.0393867	0.956717	0.00164165	0.829864	0.0178058	0.307235	0	1	0	1
14	1	0	0.890358	0	0.926352	0.0103096	0.760969	0	0.407648	0	1	0	1	0	0.885775	0.0394837	0.93985	0.00691497	0.793795	0.00548064	0.333943	0	1	0	1	0	0.908804	0	0.950969	0.00378794	0.80871	0.0124799	0.356004	0	1	0	1	0	0.879156	0.0206931	0.955075	0.00400868	0.812059	0.00704556	0.307235	0.0251176	1	0	1
15	1	0	0.890358	0	0.916042	0.00428439	0.760969	0.00452047	0.407648	0	1	0	1	0	0.846291	0	0.932935	0.00789639	0.788315	0.01353	0.333943	0	1	0	1	0	0.908804	0	0.947182	0.0022125	0.79623	0.011578	0.356004	0	1	0	1	0	0.858463	0	0.951066	0.00240982	0.805013	0.0136762	0.282117	0	1	0	1
16	1	0	0.890358	0	0.911758	0	0.756449	0	0.407648	0	1	0	1	0	0.846291	0	0.925039	0.00743583	0.774785	0.00863552	0.333943	0	1	0	1	0	0.908804	0	0.944969	0.00315893	0.784652	0.0072952	0.356004	0	1	0	1	0	0.858463	0	0.948656	0.00283458	0.791337	0.006323	0.282117	0	1	0	1
17	1	0	0.890358	0	0.911758	0.0106985	0.756449	0	0.407648	0	1	0	1	0	0.846291	0	0.917603	0.00465139	0.766149	0	0.333943	0	1	0	1	0	0.908804	0	0.94181	0	0.777357	0	0.356004	0	1	0	1	0	0.858463	0	0.945822	0	0.785014	0.00830496	0.282117	0.00266742	1	0	1
18	1	0	0.890358	0	0.901059	0	0.756449	0	0.407648	0	1	0	1	0	0.846291	0	0.912952	0	0.766149	0	0.333943	0	1	0	1	0	0.908804	0	0.94181	0	0.777357	0	0.356004	0	1	0	1	0	0.858463	0	0.945822	0	0.776709	0	0.279449	0	1	0	1
19	1	0	0.890358	0	0.901059	0	0.756449	0	0.407648	0	1	0	1	0	0.846291	0	0.912952	0	0.766149	0	0.333943	0	1	0	1	0	0.908804	0	0.94181	0	0.777357	0	0.356004	0	1	0	1	0	0.858463	0	0.945822	0	0.776709	0	0.279449	0	1	0	1
20	1	0	0.890358	0	0.901059	0	0.756449	0	0.407648	0	1	0	1	0	0.846291	0	0.912952	0	0.766149	0	0.333943	0	1	0	1	0	0.908804	0	0.94181	0	0.777357	0	0.356004	0	1	0	1	0	0.858463	0	0.945822	0	0.776709	0	0.279449	0	1	0	1
21	1	0	0.890358	0	0.901059	0	0.756449	0	0.407648	0	1	0	1	0	0.846291	0	0.912952	0	0.766149	0	0.333943	0	1	0	1	0	0.908804	0	0.94181	0	0.777357	0	0.356004	0	1	0	1	0	0.858463	0	0.945822	0	0.776709	0	0.279449	0	1	0	1
22	1	0	0.890358	0	0.901059	0	0.756449	0	0.407648	0	1	0	1	0	0.846291	0	0.912952	0	0.766149	0	0.333943	0	1	0	1	0	0.908804	0	0.94181	0	0.777357	0	0.356004	0	1	0	1	0	0.858463	0	0.945822	0	0.776709	0	0.279449	0	1	0	1
23	1	0	0.890358	0	0.901059	0	0.756449	0	0.407648	0	1	0	1	0	0.846291	0	0.912952	0	0.766149	0	0.333943	0	1	0	1	0	0.908804	0	0.94181	0	0.777357	0	0.356004	0	1	0	1	0	0.858463	0	0.945822	0	0.776709	0	0.279449	0	1	0	1
24	1	0	0.890358	0	0.901059	0	0.756449	0	0.407648	0	1	0	1	0	0.846291	0	0.912952	0	0.766149	0	0.333943	0	1	0	1	0	0.908804	0	0.94181	0	0.777357	0	0.356004	0	1	0	1	0	0.858463	0	0.945822	0	0.776709	0	0.279449	0	1	0	1
25	1	0	0.890358	0	0.901059	0	0.756449	0	0.407648	0	1	0	1	0	0.846291	0	0.912952	0	0.766149	0	0.333943	0	1	0	1	0	0.908804	0	0.94181	0	0.777357	0	0.356004	0	1	0	1	0	0.858463	0	0.945822	0	0.776709	0	0.279449	0	1	0	1
26	1	0	0.890358	0	0.901059	0	0.756449	0	0.407648	0	1	0	1	0	0.846291	0	0.912952	0	0.766149	0	0.333943	0	1	0	1	0	0.908804	0	0.94181	0	0.777357	0	0.356004	0	1	0	1	0	0.858463	0	0.945822	0	0.776709	0	0.279449	0	1	0	1
27	1	0	0.890358	0	0.901059	0	0.756449	0	0.407648	0	1	0	1	0	0.846291	0	0.912952	0	0.766149	0	0.333943	0	1	0	1	0	0.908804	0	0.94181	0	0.777357	0	0.356004	0	1	0	1	0	0.858463	0	0.945822	0	0.776709	0	0.279449	0	1	0	1
28	1	0	0.890358	0	0.901059	0	0.756449	0	0.407648	0	1	0	1	0	0.846291	0	0.912952	0	0.766149	0	0.333943	0	1	0	1	0	0.908804	0	0.94181	0	0.777357	0	0.356004	0	1	0	1	0	0.858463	0	0.945822	0	0.776709	0	0.279449	0	1	0	1
29	1	0	0.890358	0	0.901059	0	0.756449	0	0.407648	0	1	0	1	0	0.846291	0	0.912952	0	0.766149	0	0.333943	0	1	0	1	0	0.908804	0	0.94181	0	0.777357	0	0.356004	0	1	0	1	0	0.858463	0	0.945822	0	0.776709	0	0.279449	0	1	0	1
30	1	0	0.890358	0	0.901059	0	0.756449	0	0.407648	0	1	0	1	0	0.846291	0	0.912952	0	0.766149	0	0.333943	0	1	0	1	0	0.908804	0	0.94181	0	0.777357	0	0.356004	0	1	0	1	0	0.858463	0	0.945822	0	0.776709	0	0.279449	0	1	0	1
31	1	0	0.890358	0	0.901059	0	0.756449	0	0.407648	0	1	0	1	0	0.846291	0	0.912952	0	0.766149	0	0.333943	0	1	0	1	0	0.908804	0	0.94181	0	0.777357	0	0.356004	0	1	0	1	0	0.858463	0	0.945822	0	0.776709	0	0.279449	0	1	0	1
32	1	0	0.890358	0	0.901059	0	0.756449	0	0.407648	0	1	0	1	0	0.846291	0	0.912952	0	0.766149	0	0.333943	0	1	0	1	0	0.908804	0	0.94181	0	0.777357	0	0.356004	0	1	0	1	0	0.858463	0	0.945822	0	0.776709	0	0.279449	0	1	0	1
33	1	0	0.890358	0	0.901059	0	0.756449	0	0.407648	0	1	0	1	0	0.846291	0	0.912952	0	0.766149	0	0.333943	0	1	0	1	0	0.908804	0	0.94181	0	0.777357	0	0.356004	0	1	0	1	0	0.858463	0	0.945822	0	0.776709	0	0.279449	0	1	0	1
34	1	0	0.890358	0	0.901059	0	0.756449	0	0.407648	0	1	0	1	0	0.846291	0	0.912952	0	0.766149	0	0.333943	0	1	0	1	0	0.908804	0	0.94181	0	0.777357	0	0.356004	0	1	0	1	0	0.858463	0	0.945822	0	0.776709	0	0.279449	0	1	0	1
35	1	0	0.890358	0	0.901059	0	0.756449	0	0.407648	0	1	0	1	0	0.846291	0	0.912952	0	0.766149	0	0.333943	0	1	0	1	0	0.908804	0	0.94181	0	0.777357	0	0.356004	0	1	0	1	0	0.858463	0	0.945822	0	0.776709	0	0.279449	0	1	0	1
36	1	0	0.890358	0	0.901059	0	0.756449	0	0.407648	0	1	0	1	0	0.846291	0	0.912952	0	0.766149	0	0.333943	0	1	0	1	0	0.908804	0	0.94181	0	0.777357	0	0.356004	0	1	0	1	0	0.858463	0	0.945822	0	0.776709	0	0.279449	0	1	0	1
37	1	0	0.890358	0	0.901059	0	0.756449	0	0.407648	0	1	0	1	0	0.846291	0	0.912952	0	0.766149	0	0.333943	0	1	0	1	0	0.908804	0	0.94181	0	0.777357	0	0.356004	0	1	0	1	0	0.858463	0	0.945822	0	0.776709	0	0.279449	0	1	0	1
38	1	0	0.890358	0	0.901059	0	0.756449	0	0.407648	0	1	0	1	0	0.846291	0	0.912952	0	0.766149	0	0.333943	0	1	0	1	0	0.908804	0	0.94181	0	0.777357	0	0.356004	0	1	0	1	0	0.858463	0	0.945822	0	0.776709	0	0.279449	0	1	0	1
39	1	0	0.890358	0	0.901059	0	0.756449	0	0.407648	0	1	0	1	0	0.846291	0	0.912952	0	0.766149	0	0.333943	0	1	0	1	0	0.908804	0	0.94181	0	0.777357	0	0.356004	0	1	0	1	0	0.858463	0	0.945822	0	0.776709	0	0.279449	0	1	0	1
40	1	0	0.890358	0	0.901059	0	0.756449	0	0.407648	0	1	0	1	0	0.846291	0	0.912952	0	0.766149	0	0.333943	0	1	0	1	0	0.908804	0	0.94181	0	0.777357	0	0.356004	0	1	0	1	0	0.858463	0	0.945822	0	0.776709	0	0.279449	0	1	0	1
41	1	0	0.890358	0	0.901059	0	0.756449	0	0.407648	0	1	0	1	0	0.846291	0	0.912952	0	0.766149	0	0.333943	0	1	0	1	0	0.908804	0	0.94181	0	0.777357	0	0.356004	0	1	0	1	0	0.858463	0	0.945822	0	0.776709	0	0.279449	0	1	0	1
42	1	0	0.890358	0	0.901059	0	0.756449	0	0.407648	0	1	0	1	0	0.846291	0	0.912952	0	0.766149	0	0.333943	0	1	0	1	0	0.908804	0	0.94181	0	0.777357	0	0.356004	0	1	0	1	0	0.858463	0	0.945822	0	0.776709	0	0.279449	0	1	0	1
43	1	0	0.890358	0	0.901059	0	0.756449	0	0.407648	0	1	0	1	0	0.846291	0	0.912952	0	0.766149	0	0.333943	0	1	0	1	0	0.908804	0	0.94181	0	0.777357	0	0.356004	0	1	0	1	0	0.858463	0	0.945822	0	0.776709	0	0.279449	0	1	0	1
44	1	0	0.890358	0	0.901059	0	0.756449	0	0.407648	0	1	0	1	0	0.846291	0	0.912952	0	0.766149	0	0.333943	0	1	0	1	0	0.908804	0	0.94181	0	0.777357	0	0.356004	0	1	0	1	0	0.858463	0	0.945822	0	0.776709	0	0.279449	0	1	0	1
45	1	0	0.890358	0	0.901059	0	0.756449	0	0.407648	0	1	0	1	0	0.846291	0	0.912952	0	0.766149	0	0.333943	0	1	0	1	0	0.908804	0	0.94181	0	0.777357	0	0.356004	0	1	0	1	0	0.858463	0	0.945822	0	0.776709	0	0.279449	0	1	0	1
46	1	0	0.890358	0	0.901059	0	0.756449	0	0.407648	0	1	0	1	0	0.846291	0	0.912952	0	0.766149	0	0.333943	0	1	0	1	0	0.908804	0	0.94181	0	0.777357	0	0.356004	0	1	0	1	0	0.858463	0	0.945822	0	0.776709	0	0.279449	0	1	0
47	1	0	0.890358	0	0.901059	0	0.756449	0	0.407648	0	1	0	1	0	0.846291	0	0.912952	0	0.766149	0	0.333943	0	1	0	1	0	0.908804	0	0.94181	0	0.777357	0	0.356004	0	1	0	1	0	0.858463	0	0.945822	0	0.776709	0	0.279449	0	1	0
48	1	0	0.890358	0	0.901059	0	0.756449	0	0.407648	0	1	0	1	0	0.846291	0	0.912952	0	0.766149	0	0.333943	0	1	0	1	0	0.908804	0	0.94181	0	0.777357	0	0.356004	0	1	0		0		0		0		0		0		0
49	1	0	0.890358	0	0.901059	0	0.756449	0	0.407648	0	1	0	1	0	0.846291	0	0.912952	0	0.766149	0	0.333943	0	1	0	1	0	0.908804	0	0.94181	0	0.777357	0	0.356004	0	1	0		0		0		0		0		0		0
50	1	0	0.890358	0	0.901059	0	0.756449	0	0.407648	0	1	0	1	0	0.846291	0	0.912952	0	0.766149	0	0.333943	0	1	0		0		0		0		0		0		0		0		0		0		0		0		0
51	1	0	0.890358	0	0.901059	0	0.756449	0	0.407648	0	1	0	1	0	0.846291	0	0.912952	0	0.766149	0	0.333943	0	1	0		0		0		0		0		0		0		0		0		0		0		0		0
52	1	0	0.890358	0	0.901059	0	0.756449	0	0.407648	0	1	0		0		0		0		0		0		0		0		0		0		0		0		0		0		0		0		0		0		0
53	1	0	0.890358	0	0.901059	0	0.756449	0	0.407648	0	1	0		0		0		0		0		0		0		0		0		0		0		0		0		0		0		0		0		0		0
54		0		0		0		0		0		0		0		0		0		0		0		0		0		0		0		0		0		0		0		0		0		0		0		0
55		0		0		0		0		0		0		0		0		0		0		0		0		0		0		0		0		0		0		0		0		0		0		0		0
56		0		0		0		0		0		0		0		0		0		0		0		0		0		0		0		0		0		0		0		0		0		0		0		0
57		0		0		0		0		0		0		0		0		0		0		0		0		0		0		0		0		0		0		0		0		0		0		0		0
58		0		0		0		0		0		0		0		0		0		0		0		0		0		0		0		0		0		0		0		0		0		0		0		0
59		0		0		0		0		0		0		0		0		0		0		0		0		0		0		0		0		0		0		0		0		0		0		0		0
60		0		0		0		0		0		0		0		0		0		0		0		0		0		0		0		0		0		0		0		0		0		0		0		0
total	54	0	48.6279	0.109642	49.6977	0.0989408	42.7329	0.243551	24.0949	0.592352	54	0	52	0	45.444	0.153709	48.3868	0.0870483	41.7146	0.233851	20.1143	0.666057	52	0	50	0	45.9099	0.0911963	47.6194	0.0581899	40.7449	0.222643	19.8946	0.643996	50	0	48	0	42.515	0.141537	45.8612	0.0541781	39.1351	0.223291	16.7128	0.720551	48	0	46
COMMENTARY:
last rows modified to be zero on P(=) only for ages 46-53!
Note: here cancer survival P(>) means that people dying for other causes are considered alive. In other words, P(>) = P(T\geq t or (T<t and D=no cancer) = P(T\geq t, D= cancer) + P(D= no cancer). From this P(=) =P(T=t, D=cancer)
[truncated: 275 more columns]

## Sheet: 3 survival no cancer
COMMENTARY: P(>) is the raw data giving the survival, i.e. probability of living at least or longer than the given years. Point masses are computed at P(=) which we need. No cancer survival computed from other two
Connection is simply P(T\geq t and D = no-cancer) = P(T\geq t) - P(T\geq t and D = cancer). NOTE: columns P(>) are not used and contain negative probabilities (so not computed correctly). Columns P(=) contain some negative probabilities as well that are due to rounding erros.
	P(>)	P(=)	P(>)	P(=)	P(>)	P(=)	P(>)	P(=)	P(>)	P(=)	P(>)	P(=)	P(>)	P(=)	P(>)	P(=)	P(>)	P(=)	P(>)	P(=)	P(>)	P(=)	P(>)	P(=)	P(>)	P(=)	P(>)	P(=)	P(>)	P(=)	P(>)	P(=)	P(>)	P(=)	P(>)	P(=)	P(>)	P(=)	P(>)	P(=)	P(>)	P(=)	P(>)	P(=)	P(>)	P(=)	P(>)	P(=)	P(>)
age group	46-47												48-49												50-51												52-53												54-55
lived years after / stage	-1		0		1		2		3		4		-1		0		1		2		3		4		-1		0		1		2		3		4		-1		0		1		2		3		4		-1
0	1	0.000779696	-0.000727988	0	-0.0128645	0.000954224	-0.00196294	0.00347912	3.71123e-05	0.00907966	0.000838105	0.000779696	1	0.00168857	0.000252039	0	0	0.00118994	0.000573473	2.22045e-16	-0.00340742	0.006356	-0.00422295	0.00168857	1	0.00156877	-5.73491e-05	0	0	0.00153494	-0.00218654	0.00406871	-0.000818657	0.00819093	0.00944145	0.00156877	1	0.00232729	0.000413594	0.00302903	-0.000282692	0.000528127	-0.00278796	0.00143998	-0.000811499	0	0	0.00232729	1
1	-0.000779696	0.00150768	0	0.0128645	-0.000954224	0.00291716	-0.00347912	0.00344201	-0.00907966	0.00824156	-0.000779696	0.00150768	-0.00168857	0.00143653	0	0	-0.00118994	0.00061647	0	0.00340742	-0.006356	0.0105789	-0.00168857	0.00143653	-0.00156877	0.00162612	0	0	-0.00153494	0.00372148	-0.00406871	0.00488736	-0.00819093	-0.00125052	-0.00156877	0.00162612	-0.00232729	0.00191369	-0.00302903	0.00331172	-0.000528127	0.00331608	-0.00143998	0.00225148	0	0	-0.00232729	0.00191369	-0.00264649
2	-0.00228738	0.00168471	-0.0128645	-0.000623797	-0.00387138	-1.5783e-05	-0.00692113	0.00183842	-0.0173212	-0.00259821	-0.00228738	0.00168471	-0.00312511	0.00156387	0	0.00456362	-0.00180641	0.00127489	-0.00340742	0.00488399	-0.016935	-0.00220979	-0.00312511	0.00156387	-0.00319489	0.00231985	0	0	-0.00525642	0.00217089	-0.00895607	0.000568816	-0.00694041	0.00785616	-0.00319489	0.00231985	-0.00424098	0.00263527	-0.00634075	0.00434461	-0.00384421	0.00113309	-0.00369146	0.00391118	0	0	-0.00424098	0.00263527	-0.00539539
3	-0.00397209	0.00143325	-0.0122407	0.00851018	-0.0038556	0.00318733	-0.00875954	0.00490837	-0.014723	-0.00264774	-0.00397209	0.00143325	-0.00468897	0.00162104	-0.00456362	0.00522668	-0.0030813	0.00399933	-0.00829141	0.00130582	-0.0147252	0.00435841	-0.00468897	0.00162104	-0.00551474	0.00190758	0	0.00911965	-0.0074273	0.00116105	-0.00952488	0.00434719	-0.0147966	-0.00155942	-0.00551474	0.00190758	-0.00687625	0.00273724	-0.0106854	0.00498201	-0.0049773	0.0042016	-0.00760264	0.00579622	0	0	-0.00687625	0.00273724	-0.00814663
4	-0.00540534	0.00156029	-0.0207509	-0.000240463	-0.00704293	0.00214898	-0.0136679	0.000715885	-0.0120753	0.00829629	-0.00540534	0.00156029	-0.00631001	0.0023126	-0.00979031	0.0124799	-0.00708063	0.00205354	-0.00959723	0.0022329	-0.0190836	-0.0015418	-0.00631001	0.0023126	-0.00742232	0.00262685	-0.00911965	-9.75983e-05	-0.00858835	0.0030527	-0.0138721	0.00382928	-0.0132371	0.00646338	-0.00742232	0.00262685	-0.00961349	0.00273957	-0.0156674	0.00614367	-0.0091789	0.00186286	-0.0133989	0.00595163	0	0	-0.00961349	0.00273957	-0.0119382
5	-0.00696563	0.00161733	-0.0205104	0	-0.00919191	0.00583879	-0.0143838	0.00202274	-0.0203716	-0.00122805	-0.00696563	0.00161733	-0.00862261	0.00190162	-0.0222702	-0.000161321	-0.00913417	0.00369171	-0.0118301	0.00244545	-0.0175418	-0.000838562	-0.00862261	0.00190162	-0.0100492	0.0027285	-0.00902205	-5.42023e-05	-0.011641	0.00323349	-0.0177014	0.000582959	-0.0197005	0.0068692	-0.0100492	0.0027285	-0.0123531	0.00377545	-0.021811	0	-0.0110418	0.00464104	-0.0193505	0.00356507	0	0	-0.0123531	0.00377545	-0.0152525
6	-0.00858295	0.00230731	-0.0205104	0	-0.0150307	0.00116625	-0.0164065	0.00471041	-0.0191435	0	-0.00858295	0.00230731	-0.0105242	0.00261864	-0.0221089	0.00867384	-0.0128259	0.00299181	-0.0142756	0.00159852	-0.0167032	-0.00144021	-0.0105242	0.00261864	-0.0127777	0.00273082	-0.00896785	-6.61248e-05	-0.0148745	0.00480552	-0.0182843	0.00753987	-0.0265697	-0.00198904	-0.0127777	0.00273082	-0.0161285	0.00330026	-0.021811	0.0150763	-0.0156828	0.0055951	-0.0229156	0.00568644	0	0	-0.0161285	0.00330026	-0.0188599
7	-0.0108903	0.00189727	-0.0205104	0	-0.0161969	0.00119913	-0.0211169	-0.000510756	-0.0191435	-0.00155064	-0.0108903	0.00189727	-0.0131429	0.00271997	-0.0307827	-0.000925344	-0.0158177	0.00239816	-0.0158741	0.00179686	-0.015263	-0.00121491	-0.0131429	0.00271997	-0.0155085	0.00376339	-0.00890172	0	-0.0196801	0.00527923	-0.0258242	0.00168801	-0.0245807	-0.00253165	-0.0155085	0.00376339	-0.0194288	0.0035921	-0.0368873	-0.000681961	-0.0212779	0.00377849	-0.028602	0.00315948	0	0.00883927	-0.0194288	0.0035921	-0.0234409
8	-0.0127875	0.00261265	-0.0205104	0.0173307	-0.0173961	-5.29429e-05	-0.0206062	0.0012067	-0.0175929	-0.000582722	-0.0127875	0.00261265	-0.0158628	0.00272229	-0.0298574	0	-0.0182159	0.00176669	-0.017671	0.00389546	-0.0140481	0.0167085	-0.0158628	0.00272229	-0.0192719	0.00328972	-0.00890172	-0.00016704	-0.0249593	0.00321421	-0.0275122	0.000887752	-0.022049	0.0290216	-0.0192719	0.00328972	-0.0230209	0.00456158	-0.0362054	0.00925909	-0.0250564	0.00400769	-0.0317615	0.000458581	-0.00883927	-0.000754644	-0.0230209	0.00456158	-0.0281463
9	-0.0154002	0.00271375	-0.0378412	0	-0.0173431	0.00485021	-0.0218129	0.00276225	-0.0170102	-0.000580759	-0.0154002	0.00271375	-0.0185851	0.00375163	-0.0298574	0	-0.0199825	0.00200838	-0.0215664	0.0032156	-0.0307566	-0.000963382	-0.0185851	0.00375163	-0.0225616	0.00358062	-0.00873468	0.0282478	-0.0281735	0.00441022	-0.0283999	0.00475085	-0.0510706	0	-0.0225616	0.00358062	-0.0275825	0.00468545	-0.0454644	0.00974469	-0.0290641	0.00268381	-0.0322201	0.0064728	-0.00808462	-0.000251759	-0.0275825	0.00468545	-0.0330901
10	-0.0181139	0.00271606	-0.0378412	0.0198202	-0.0221933	0.005167	-0.0245751	0.00280907	-0.0164294	0	-0.0181139	0.00271606	-0.0223368	0.00327944	-0.0298574	0.0134617	-0.0219909	0.00318245	-0.024782	0.00401114	-0.0297932	-0.00106295	-0.0223368	0.00327944	-0.0261422	0.00454701	-0.0369825	0	-0.0325837	0.00286145	-0.0331508	0.00800443	-0.0510706	0	-0.0261422	0.00454701	-0.0322679	0.00492287	-0.0552091	0	-0.0317479	0.00200615	-0.0386929	0.00919264	-0.00783287	0.0245874	-0.0322679	0.00492287	-0.0381723
11	-0.02083	0.00374305	-0.0576614	-0.00146503	-0.0273603	0.00376649	-0.0273842	-0.000230921	-0.0164294	0	-0.02083	0.00374305	-0.0256162	0.00356943	-0.0433191	-0.000723986	-0.0251734	0.00382815	-0.0287932	0.00734101	-0.0287302	0	-0.0256162	0.00356943	-0.0306892	0.00467048	-0.0369825	0	-0.0354452	0.00199945	-0.0411552	0.00432826	-0.0510706	0	-0.0306892	0.00467048	-0.0371908	0.00506066	-0.0552091	0.0105576	-0.033754	0.00689355	-0.0478855	0.00438407	-0.0324202	-0.0251807	-0.0371908	0.00506066	-0.0439738
12	-0.024573	0.00327193	-0.0561964	0	-0.0311268	-0.000306796	-0.0271533	0.00200613	-0.0164294	0	-0.024573	0.00327193	-0.0291856	0.0045328	-0.0425951	-0.000855861	-0.0290015	0.00455605	-0.0361342	0.00119605	-0.0287302	0	-0.0291856	0.0045328	-0.0353597	0.00490714	-0.0369825	0	-0.0374446	0.00490401	-0.0454835	0.000997345	-0.0510706	0.0217	-0.0353597	0.00490714	-0.0422514	0.00577689	-0.0657667	0	-0.0406476	0.0068113	-0.0522696	0.0127952	-0.00723952	0	-0.0422514	0.00577689	-0.0505097
13	-0.027845	0.00356127	-0.0561964	0.0639407	-0.03082	0.00250798	-0.0291594	0.00241122	-0.0164294	0	-0.027845	0.00356127	-0.0337184	0.00465589	-0.0417392	0.0246759	-0.0335576	0.00364491	-0.0373302	0.00179222	-0.0287302	-0.00195349	-0.0337184	0.00465589	-0.0402668	0.00504449	-0.0369825	0	-0.0423486	0.00428535	-0.0464808	0.00576674	-0.0727706	0	-0.0402668	0.00504449	-0.0480283	0.00650818	-0.0657667	0.0114014	-0.0474589	0.012526	-0.0650648	-0.0052592	-0.00723952	0.0245258	-0.0480283	0.00650818	-0.0573404
14	-0.0314062	0.00452243	-0.120137	0	-0.033328	0.009121	-0.0315706	0	-0.0164294	0	-0.0314062	0.00452243	-0.0383743	0.00489181	-0.0664151	-0.00296048	-0.0372025	0.00758234	-0.0391224	0.0119626	-0.0267768	0	-0.0383743	0.00489181	-0.0453113	0.00575843	-0.0369825	0	-0.046634	0.00173995	-0.0522476	0.00704261	-0.0727706	0	-0.0453113	0.00575843	-0.0545365	0.00680166	-0.0771682	-0.00181635	-0.0599849	0.00493262	-0.0598056	0.00230644	-0.0317653	-0.0251176	-0.0545365	0.00680166	-0.0640283
15	-0.0359287	0.00464524	-0.120137	0.0405872	-0.042449	0.00435622	-0.0315706	0.00975016	-0.0164294	0	-0.0359287	0.00464524	-0.0432661	0.00502873	-0.0634546	0	-0.0447848	-0.00037906	-0.0510851	0.00801434	-0.0267768	0	-0.0432661	0.00502873	-0.0510698	0.00648738	-0.0369825	0	-0.0483739	0.00448899	-0.0592902	0.00360017	-0.0727706	0	-0.0510698	0.00648738	-0.0613382	0.00665954	-0.0753518	0	-0.0649176	0.00700476	-0.062112	0.00341688	-0.00664766	0	-0.0613382	0.00665954	-0.0720988
16	-0.0405739	0.00488062	-0.160724	0	-0.0468052	0.0119522	-0.0413208	0.00551642	-0.0164294	0	-0.0405739	0.00488062	-0.0482948	0.00574043	-0.0634546	0	-0.0444058	0.0132554	-0.0590994	0.00375581	-0.0267768	0	-0.0482948	0.00574043	-0.0575572	0.00677993	-0.0369825	0	-0.0528629	0.00592551	-0.0628904	0.0167801	-0.0727706	0	-0.0575572	0.00677993	-0.0679977	0.00803629	-0.0753518	0	-0.0719223	0.00630448	-0.0655289	0.0121412	-0.00664766	0	-0.0679977	0.00803629	-0.0811386
17	-0.0454545	0.00501722	-0.160724	0	-0.0587574	0.01259	-0.0468372	0.033032	-0.0164294	0	-0.0454545	0.00501722	-0.0540353	0.00646711	-0.0634546	0	-0.0576612	0.00835268	-0.0628552	0	-0.0267768	0	-0.0540353	0.00646711	-0.0643371	0.00663826	-0.0369825	0	-0.0587884	0.00489958	-0.0796705	0	-0.0727706	0	-0.0643371	0.00663826	-0.076034	0.00900149	-0.0753518	0	-0.0782268	0.0318059	-0.0776701	0.00744469	-0.00664766	-6.28537e-05	-0.076034	0.00900149	-0.0898265
18	-0.0504718	0.0057273	-0.160724	0.00498816	-0.0713475	0.00567234	-0.0798692	0.00462545	-0.0164294	0.00267457	-0.0504718	0.0057273	-0.0605024	0.00675874	-0.0634546	0.005554	-0.0660139	0.00600878	-0.0628552	0.00498967	-0.0267768	0.00217926	-0.0605024	0.00675874	-0.0709753	0.00801062	-0.0369825	0.00849349	-0.063688	0.00855487	-0.0796705	0.00679702	-0.0727706	0.00275933	-0.0709753	0.00801062	-0.0850355	0.00865101	-0.0753518	0.00912449	-0.110033	0.00973827	-0.0851148	0.00805817	-0.00658481	0.00317931	-0.0850355	0.00865101	-0.100431
19	-0.0561991	0.00645232	-0.165712	0.0052131	-0.0770198	0.00592814	-0.0844947	0.00483404	-0.019104	0.00279518	-0.0561991	0.00645232	-0.0672611	0.00661751	-0.0690086	0.0067022	-0.0720226	0.007251	-0.0678449	0.00602121	-0.028956	0.00262978	-0.0672611	0.00661751	-0.078986	0.00897273	-0.0454759	0.00816278	-0.0722429	0.00822177	-0.0864675	0.00653237	-0.07553	0.00265189	-0.078986	0.00897273	-0.0936865	0.01056	-0.0844763	0.0105008	-0.119771	0.0112071	-0.093173	0.00927362	-0.00976411	0.00365886	-0.0936865	0.01056	-0.112636
20	-0.0626514	0.00674328	-0.170926	0.00510417	-0.0829479	0.00580426	-0.0893287	0.00473303	-0.0218992	0.00273678	-0.0626514	0.00674328	-0.0738786	0.00798558	-0.0757109	0.00750717	-0.0792736	0.00812189	-0.0738661	0.00674438	-0.0315858	0.00294564	-0.0738786	0.00798558	-0.0879587	0.00862337	-0.0536387	0.00996403	-0.0804647	0.010036	-0.0929998	0.00797384	-0.0781819	0.00323707	-0.0879587	0.00862337	-0.104246	0.0121528	-0.0949771	0.0103508	-0.130978	0.011047	-0.102447	0.00914115	-0.013423	0.00360659	-0.104246	0.0121528	-0.124666
21	-0.0693947	0.00660238	-0.17603	0.00615937	-0.0887522	0.00700421	-0.0940617	0.00571151	-0.0246359	0.00330256	-0.0693947	0.00660238	-0.0818642	0.00894469	-0.083218	0.00721487	-0.0873955	0.00780565	-0.0806105	0.00648178	-0.0345314	0.00283094	-0.0818642	0.00894469	-0.0965821	0.0105263	-0.0636028	0.0114669	-0.0905007	0.0115498	-0.100974	0.00917657	-0.0814189	0.00372533	-0.0965821	0.0105263	-0.116399	0.0119792	-0.105328	0.0113685	-0.142025	0.0121332	-0.111588	0.0100399	-0.0170296	0.00396121	-0.116399	0.0119792	-0.137879
22	-0.075997	0.00796732	-0.182189	0.00689915	-0.0957564	0.00784545	-0.0997732	0.00639749	-0.0279385	0.00369922	-0.075997	0.00796732	-0.0908089	0.00859642	-0.0904329	0.00880695	-0.0952012	0.00952809	-0.0870923	0.00791209	-0.0373624	0.00345564	-0.0908089	0.00859642	-0.107108	0.012114	-0.0750697	0.0113031	-0.102051	0.0113848	-0.11015	0.00904549	-0.0851443	0.00367212	-0.107108	0.012114	-0.128378	0.0131571	-0.116696	0.0120512	-0.154158	0.0128618	-0.121628	0.0106428	-0.0209908	0.00419907	-0.128378	0.0131571	-0.151886
23	-0.0839644	0.00892423	-0.189088	0.00663052	-0.103602	0.00753997	-0.106171	0.00614839	-0.0316377	0.00355518	-0.0839644	0.00892423	-0.0994053	0.0104934	-0.0992398	0.0101353	-0.104729	0.0109653	-0.0950044	0.00910551	-0.040818	0.00397686	-0.0994053	0.0104934	-0.119222	0.0119409	-0.0863729	0.0124145	-0.113435	0.0125042	-0.119196	0.00993488	-0.0888164	0.00403318	-0.119222	0.0119409	-0.141536	0.0139471	-0.128748	0.0145066	-0.16702	0.0154824	-0.132271	0.0128113	-0.0251898	0.00505462	-0.141536	0.0139471	-0.168746
24	-0.0928886	0.00857675	-0.195719	0.00809365	-0.111142	0.00920379	-0.112319	0.00750513	-0.0351929	0.00433969	-0.0928886	0.00857675	-0.109899	0.0120761	-0.109375	0.00999056	-0.115695	0.0108086	-0.10411	0.00897544	-0.0447949	0.00392006	-0.109899	0.0120761	-0.131163	0.013115	-0.0987874	0.01316	-0.12594	0.0132551	-0.129131	0.0105315	-0.0928496	0.00427536	-0.131163	0.013115	-0.155483	0.0167888	-0.143254	0.0159265	-0.182503	0.0169978	-0.145082	0.0140653	-0.0302444	0.00554938	-0.155483	0.0167888	-0.187257
25	-0.101465	0.0104694	-0.203812	0.00931445	-0.120346	0.010592	-0.119824	0.00863717	-0.0395326	0.00499426	-0.101465	0.0104694	-0.121975	0.0119036	-0.119366	0.0109729	-0.126503	0.0118714	-0.113085	0.00985794	-0.0487149	0.00430549	-0.121975	0.0119036	-0.144278	0.0139025	-0.111947	0.0158413	-0.139195	0.0159558	-0.139662	0.0126772	-0.0971249	0.00514645	-0.144278	0.0139025	-0.172271	0.0184321	-0.159181	0.0177494	-0.1995	0.0189434	-0.159147	0.0156751	-0.0357938	0.00618454	-0.172271	0.0184321	-0.207886
26	-0.111935	0.0120485	-0.213127	0.0091814	-0.130938	0.0104407	-0.128461	0.00851379	-0.0445268	0.00492292	-0.111935	0.0120485	-0.133878	0.013074	-0.130339	0.0116318	-0.138375	0.0125842	-0.122943	0.0104499	-0.0530204	0.00456403	-0.133878	0.013074	-0.158181	0.0167351	-0.127789	0.0173919	-0.15515	0.0175176	-0.152339	0.0139181	-0.102271	0.0056502	-0.158181	0.0167351	-0.190704	0.0205418	-0.17693	0.0194608	-0.218444	0.0207698	-0.174822	0.0171865	-0.0419784	0.00678084	-0.190704	0.0205418	-0.230504
27	-0.123983	0.0118764	-0.222308	0.0100841	-0.141378	0.0114673	-0.136975	0.0093509	-0.0494498	0.00540697	-0.123983	0.0118764	-0.146952	0.0138591	-0.14197	0.0140017	-0.150959	0.0151482	-0.133393	0.012579	-0.0575845	0.00549394	-0.146952	0.0138591	-0.174916	0.0183732	-0.145181	0.0193825	-0.172668	0.0195226	-0.166257	0.0155111	-0.107922	0.00629691	-0.174916	0.0183732	-0.211245	0.0225224	-0.196391	0.0229507	-0.239214	0.0244945	-0.192009	0.0202686	-0.0487592	0.00799686	-0.211245	0.0225224	-0.257179
28	-0.13586	0.0130441	-0.232392	0.0106897	-0.152846	0.0121559	-0.146326	0.00991241	-0.0548567	0.00573165	-0.13586	0.0130441	-0.160812	0.0166828	-0.155972	0.0153722	-0.166107	0.016631	-0.145972	0.0138103	-0.0630784	0.0060317	-0.160812	0.0166828	-0.193289	0.0204762	-0.164563	0.0212513	-0.192191	0.0214049	-0.181768	0.0170067	-0.114218	0.00690404	-0.193289	0.0204762	-0.233768	0.0265614	-0.219341	0.0238433	-0.263708	0.0254471	-0.212277	0.0210569	-0.0567561	0.00830787	-0.233768	0.0265614	-0.284891
29	-0.148904	0.0138274	-0.243082	0.0128677	-0.165002	0.0146326	-0.156239	0.011932	-0.0605884	0.00689945	-0.148904	0.0138274	-0.177494	0.0183158	-0.171344	0.0171317	-0.182738	0.0185345	-0.159782	0.015391	-0.0691101	0.00672207	-0.177494	0.0183158	-0.213765	0.0224505	-0.185814	0.0250624	-0.213596	0.0252435	-0.198775	0.0200565	-0.121123	0.00814215	-0.213765	0.0224505	-0.260329	0.0275944	-0.243185	0.0263499	-0.289155	0.0281223	-0.233334	0.0232705	-0.0650639	0.00918126	-0.260329	0.0275944	-0.315516
30	-0.162731	0.0166447	-0.25595	0.0141272	-0.179634	0.0160649	-0.168171	0.0131	-0.0674878	0.00757479	-0.162731	0.0166447	-0.19581	0.0204122	-0.188476	0.0187835	-0.201272	0.0203216	-0.175173	0.016875	-0.0758322	0.0073702	-0.19581	0.0204122	-0.236216	0.0264765	-0.210877	0.0260371	-0.238839	0.0262253	-0.218832	0.0208365	-0.129265	0.00845881	-0.236216	0.0264765	-0.287924	0.0304953	-0.269535	0.0277299	-0.317278	0.0295953	-0.256605	0.0244893	-0.0742452	0.00966213	-0.287924	0.0304953	-0.347745
31	-0.179376	0.0182739	-0.270077	0.0157442	-0.195699	0.0179037	-0.181271	0.0145994	-0.0750626	0.00844178	-0.179376	0.0182739	-0.216222	0.0223803	-0.20726	0.022152	-0.221594	0.0239659	-0.192048	0.0199012	-0.0832024	0.0086919	-0.216222	0.0223803	-0.262692	0.0275062	-0.236914	0.0287743	-0.265064	0.0289823	-0.239668	0.023027	-0.137723	0.00934807	-0.262692	0.0275062	-0.318419	0.0320925	-0.297265	0.0318459	-0.346873	0.0339881	-0.281094	0.0281243	-0.0839073	0.0110963	-0.318419	0.0320925	-0.384758
32	-0.19765	0.0203655	-0.285821	0.0172622	-0.213603	0.0196299	-0.19587	0.016007	-0.0835044	0.00925572	-0.19765	0.0203655	-0.238603	0.0263938	-0.229412	0.0230135	-0.24556	0.0248979	-0.21195	0.0206751	-0.0918943	0.00902995	-0.238603	0.0263938	-0.290199	0.0303979	-0.265688	0.0302814	-0.294047	0.0305002	-0.262695	0.024233	-0.147072	0.00983768	-0.290199	0.0303979	-0.350511	0.0368561	-0.329111	0.0353579	-0.380861	0.0377364	-0.309218	0.0312259	-0.0950036	0.01232	-0.350511	0.0368561	-0.425853
33	-0.218015	0.0223291	-0.303083	0.0203578	-0.233233	0.0231501	-0.211877	0.0188775	-0.0927601	0.0109156	-0.218015	0.0223291	-0.264996	0.0274203	-0.252425	0.0254329	-0.270458	0.0275154	-0.232625	0.0228487	-0.100924	0.00997925	-0.264996	0.0274203	-0.320596	0.03199	-0.29597	0.0347761	-0.324547	0.0350274	-0.286928	0.02783	-0.156909	0.0112979	-0.320596	0.03199	-0.387367	0.0409206	-0.364468	0.0391551	-0.418597	0.041789	-0.340444	0.0345793	-0.107324	0.0136431	-0.387367	0.0409206	-0.471361
34	-0.240344	0.0263334	-0.323441	0.0211496	-0.256383	0.0240505	-0.230754	0.0196117	-0.103676	0.0113401	-0.240344	0.0263334	-0.292417	0.0303029	-0.277858	0.0267649	-0.297973	0.0289565	-0.255473	0.0240454	-0.110903	0.0105019	-0.292417	0.0303029	-0.352586	0.0367383	-0.330746	0.0386112	-0.359574	0.0388902	-0.314758	0.0308991	-0.168207	0.0125438	-0.352586	0.0367383	-0.428288	0.0453152	-0.403624	0.039754	-0.460386	0.0424281	-0.375023	0.0351082	-0.120967	0.0138517	-0.428288	0.0453152	-0.517565
35	-0.266678	0.0273576	-0.344591	0.023373	-0.280433	0.0265789	-0.250366	0.0216735	-0.115016	0.0125322	-0.266678	0.0273576	-0.32272	0.03189	-0.304623	0.0307377	-0.32693	0.0332546	-0.279519	0.0276145	-0.121405	0.0120607	-0.32272	0.03189	-0.389325	0.0407898	-0.369357	0.0427578	-0.398464	0.0430668	-0.345657	0.0342175	-0.180751	0.013891	-0.389325	0.0407898	-0.473603	0.0460082	-0.443378	0.0387035	-0.502815	0.041307	-0.410132	0.0341805	-0.134818	0.0134857	-0.473603	0.0460082	-0.562549
36	-0.294035	0.0302336	-0.367964	0.0245971	-0.307012	0.0279709	-0.27204	0.0228086	-0.127548	0.0131886	-0.294035	0.0302336	-0.35461	0.0366235	-0.335361	0.0341274	-0.360184	0.0369219	-0.307133	0.0306598	-0.133466	0.0133908	-0.35461	0.0366235	-0.430115	0.0451704	-0.412115	0.0434117	-0.441531	0.0437255	-0.379875	0.0347408	-0.194642	0.0141034	-0.430115	0.0451704	-0.519611	0.0447925	-0.482081	0.0421937	-0.544122	0.045032	-0.444312	0.0372628	-0.148304	0.0147018	-0.519611	0.0447925	-0.611589
37	-0.324269	0.0318171	-0.392561	0.0282481	-0.334983	0.0321227	-0.294848	0.0261941	-0.140737	0.0151462	-0.324269	0.0318171	-0.391233	0.0406624	-0.369488	0.0377925	-0.397106	0.0408871	-0.337793	0.0339525	-0.146857	0.0148289	-0.391233	0.0406624	-0.475285	0.0458612	-0.455526	0.0422646	-0.485257	0.0425701	-0.414616	0.0338228	-0.208745	0.0137307	-0.475285	0.0458612	-0.564404	0.0488318	-0.524275	0.0427336	-0.589154	0.0456082	-0.481575	0.0377396	-0.163006	0.01489	-0.564404	0.0488318	-0.661256
38	-0.356086	0.0365397	-0.420809	0.0313633	-0.367106	0.0356652	-0.321042	0.0290828	-0.155883	0.0168165	-0.356086	0.0365397	-0.431896	0.0450292	-0.40728	0.0383705	-0.437993	0.0415124	-0.371746	0.0344717	-0.161686	0.0150557	-0.431896	0.0450292	-0.521146	0.0446494	-0.497791	0.0460759	-0.527827	0.0464089	-0.448438	0.0368729	-0.222476	0.014969	-0.521146	0.0446494	-0.613236	0.0494566	-0.567008	0.0410034	-0.634762	0.0437616	-0.519315	0.0362116	-0.177896	0.0142871	-0.613236	0.0494566	-0.708912
39	-0.392626	0.0405694	-0.452172	0.0347316	-0.402771	0.0394954	-0.350125	0.0322061	-0.172699	0.0186225	-0.392626	0.0405694	-0.476925	0.0457179	-0.445651	0.0373566	-0.479506	0.0404155	-0.406217	0.0335609	-0.176741	0.0146578	-0.476925	0.0457179	-0.565796	0.0486758	-0.543867	0.0466655	-0.574236	0.0470028	-0.485311	0.0373447	-0.237445	0.0151605	-0.565796	0.0486758	-0.662692	0.0474542	-0.608012	0.0414283	-0.678523	0.044215	-0.555526	0.0365868	-0.192183	0.0144351	-0.662692	0.0474542	-0.757062
40	-0.433195	0.0449262	-0.486904	0.0352628	-0.442267	0.0400995	-0.382331	0.0326987	-0.191322	0.0189074	-0.433195	0.0449262	-0.522643	0.0445099	-0.483008	0.0407253	-0.519921	0.0440601	-0.439778	0.0365873	-0.191399	0.0159796	-0.522643	0.0445099	-0.614471	0.0492986	-0.590532	0.0447761	-0.621238	0.0450997	-0.522656	0.0358326	-0.252606	0.0145467	-0.614471	0.0492986	-0.710147	0.0479459	-0.64944	0.0364994	-0.722738	0.0389546	-0.592113	0.0322339	-0.206618	0.0127177	-0.710147	0.0479459	-0.799484
41	-0.478121	0.0456133	-0.522167	0.034331	-0.482366	0.0390399	-0.41503	0.0318347	-0.210229	0.0184078	-0.478121	0.0456133	-0.567153	0.0485237	-0.523733	0.0412464	-0.563981	0.0446238	-0.476366	0.0370555	-0.207379	0.0161841	-0.567153	0.0485237	-0.66377	0.0473026	-0.635308	0.0452401	-0.666338	0.045567	-0.558489	0.0362039	-0.267152	0.0146974	-0.66377	0.0473026	-0.758093	0.0422416	-0.685939	0.0344394	-0.761693	0.036756	-0.624347	0.0304147	-0.219336	0.0119999	-0.758093	0.0422416	-0.839511
42	-0.523735	0.0444081	-0.556498	0.0374269	-0.521406	0.0425604	-0.446865	0.0347054	-0.228637	0.0200677	-0.523735	0.0444081	-0.615676	0.0491446	-0.564979	0.0395764	-0.608605	0.0428171	-0.513421	0.0355551	-0.223563	0.0155288	-0.615676	0.0491446	-0.711073	0.0477928	-0.680548	0.0398577	-0.711905	0.0401457	-0.594692	0.0318966	-0.28185	0.0129488	-0.711073	0.0477928	-0.800334	0.0398575	-0.720379	0.0311629	-0.798449	0.0332591	-0.654762	0.0275211	-0.231336	0.0108583	-0.800334	0.0398575	-0.87573
43	-0.568143	0.0484127	-0.593924	0.0379058	-0.563966	0.043105	-0.48157	0.0351495	-0.248705	0.0203245	-0.568143	0.0484127	-0.664821	0.0471548	-0.604556	0.0399865	-0.651422	0.0432608	-0.548976	0.0359236	-0.239092	0.0156898	-0.664821	0.0471548	-0.758865	0.0421066	-0.720406	0.0376081	-0.752051	0.0378799	-0.626589	0.0300964	-0.294798	0.012218	-0.758865	0.0421066	-0.840192	0.0360655	-0.751542	0.0257824	-0.831708	0.0275167	-0.682283	0.0227694	-0.242194	0.00898353	-0.840192	0.0360655	-0.905696
44	-0.616555	0.0490321	-0.63183	0.036371	-0.607071	0.0413597	-0.51672	0.0337264	-0.269029	0.0195016	-0.616555	0.0490321	-0.711976	0.0476434	-0.644542	0.0352292	-0.694683	0.0381138	-0.5849	0.0316496	-0.254782	0.0138231	-0.711976	0.0476434	-0.800972	0.0397302	-0.758014	0.0340302	-0.789931	0.0342761	-0.656685	0.0272331	-0.307016	0.0110556	-0.800972	0.0397302	-0.876257	0.0298386	-0.777324	0.0213188	-0.859225	0.0227529	-0.705052	0.0188274	-0.251178	0.00742825	-0.876257	0.0298386	-0.930474
45	-0.665587	0.0470469	-0.668201	0.0367479	-0.648431	0.0417883	-0.550446	0.0340758	-0.288531	0.0197037	-0.665587	0.0470469	-0.759619	0.0419751	-0.679771	0.0332409	-0.732797	0.0359627	-0.616549	0.0298633	-0.268605	0.0130429	-0.759619	0.0419751	-0.840702	0.0359503	-0.792044	0.0281546	-0.824207	0.0283581	-0.683919	0.0225311	-0.318072	0.00914675	-0.840702	0.0359503	-0.906096	0.0246728	-0.798643	0.0181097	-0.881978	0.0193279	-0.723879	0.0159933	-0.258606	0.00631008	-0.906096	0.0246728	-0.951522
46	-0.712634	0.0475344	-0.704949	0.0323758	-0.690219	0.0368166	-0.584522	0.0300217	-0.308234	0.0173594	-0.712634	0.0475344	-0.801594	0.039606	-0.713012	0.0300784	-0.768759	0.0325413	-0.646413	0.0270222	-0.281648	0.011802	-0.801594	0.039606	-0.876653	0.0297433	-0.820199	0.0232803	-0.852565	0.0234486	-0.70645	0.0186304	-0.327219	0.00756321	-0.876653	0.0297433	-0.930769	0.0209588	-0.816753	0.010652	-0.901306	0.0113685	-0.739873	0.00940718	-0.264916	0.00371155	-0.930769	0.0209588	0
47	-0.760169	0.041879	-0.737325	0.0305486	-0.727036	0.0347387	-0.614544	0.0283273	-0.325594	0.0163797	-0.760169	0.041879	-0.8412	0.035838	-0.743091	0.0248852	-0.801301	0.0269228	-0.673435	0.0223566	-0.29345	0.00976434	-0.8412	0.035838	-0.906396	0.0245939	-0.843479	0.019776	-0.876014	0.0199189	-0.72508	0.015826	-0.334782	0.00642473	-0.906396	0.0245939	-0.951727	0.0482727	-0.827405	0.0310586	-0.912674	0.0331478	-0.74928	0.027429	-0.268628	0.0108219	-0.951727	0.0482727	0
48	-0.802048	0.0395154	-0.767874	0.0276422	-0.761775	0.0314337	-0.642871	0.0256323	-0.341974	0.0148213	-0.802048	0.0395154	-0.877038	0.0296503	-0.767976	0.0205769	-0.828224	0.0222618	-0.695791	0.0184861	-0.303214	0.00807388	-0.877038	0.0296503	-0.93099	0.0208918	-0.863255	0.0116321	-0.895933	0.0117162	-0.740906	0.00930873	-0.341207	0.00377898	-0.93099	0.0208918	0	0	0	0	0	0	0	0	0	0	0	0	0
49	-0.841563	0.035756	-0.795516	0.0228696	-0.793208	0.0260065	-0.668503	0.0212067	-0.356795	0.0122623	-0.841563	0.035756	-0.906688	0.0245171	-0.788553	0.0174795	-0.850485	0.0189107	-0.714278	0.0157034	-0.311288	0.00685853	-0.906688	0.0245171	-0.951882	0.0481184	-0.874887	0.0339163	-0.907649	0.0341614	-0.750215	0.0271419	-0.344986	0.0110186	-0.951882	0.0481184	0	0	0	0	0	0	0	0	0	0	0	0	0
50	-0.877319	0.0295825	-0.818385	0.0189103	-0.819215	0.0215041	-0.68971	0.0175353	-0.369057	0.0101394	-0.877319	0.0295825	-0.931205	0.0208265	-0.806032	0.0102813	-0.869396	0.0111232	-0.729981	0.00923665	-0.318146	0.00403414	-0.931205	0.0208265	0	0	0	0	0	0	0	0	0	0	0	0	0	0	0	0	0	0	0	0	0	0	0	0	0
51	-0.906902	0.024461	-0.837296	0.0160638	-0.840719	0.0182671	-0.707245	0.0148957	-0.379197	0.00861314	-0.906902	0.024461	-0.952032	0.0479681	-0.816314	0.0299777	-0.880519	0.0324324	-0.739218	0.0269317	-0.322181	0.0117625	-0.952032	0.0479681	0	0	0	0	0	0	0	0	0	0	0	0	0	0	0	0	0	0	0	0	0	0	0	0	0
52	-0.931363	0.0207789	-0.853359	0.0094486	-0.858986	0.0107446	-0.722141	0.00876156	-0.38781	0.00506619	-0.931363	0.0207789	0	0	0	0	0	0	0	0	0	0	0	0	0	0	0	0	0	0	0	0	0	0	0	0	0	0	0	0	0	0	0	0	0	0	0	0	0
53	-0.952142	0.0478583	-0.862808	0.0275497	-0.869731	0.0313285	-0.730902	0.0255465	-0.392876	0.0147717	-0.952142	0.0478583	0	0	0	0	0	0	0	0	0	0	0	0	0	0	0	0	0	0	0	0	0	0	0	0	0	0	0	0	0	0	0	0	0	0	0	0	0
54	0	0	0	0	0	0	0	0	0	0	0	0	0	0	0	0	0	0	0	0	0	0	0	0	0	0	0	0	0	0	0	0	0	0	0	0	0	0	0	0	0	0	0	0	0	0	0	0	0
55	0	0	0	0	0	0	0	0	0	0	0	0	0	0	0	0	0	0	0	0	0	0	0	0	0	0	0	0	0	0	0	0	0	0	0	0	0	0	0	0	0	0	0	0	0	0	0	0	0
56	0	0	0	0	0	0	0	0	0	0	0	0	0	0	0	0	0	0	0	0	0	0	0	0	0	0	0	0	0	0	0	0	0	0	0	0	0	0	0	0	0	0	0	0	0	0	0	0	0
57	0	0	0	0	0	0	0	0	0	0	0	0	0	0	0	0	0	0	0	0	0	0	0	0	0	0	0	0	0	0	0	0	0	0	0	0	0	0	0	0	0	0	0	0	0	0	0	0	0
58	0	0	0	0	0	0	0	0	0	0	0	0	0	0	0	0	0	0	0	0	0	0	0	0	0	0	0	0	0	0	0	0	0	0	0	0	0	0	0	0	0	0	0	0	0	0	0	0	0
59	0	0	0	0	0	0	0	0	0	0	0	0	0	0	0	0	0	0	0	0	0	0	0	0	0	0	0	0	0	0	0	0	0	0	0	0	0	0	0	0	0	0	0	0	0	0	0	0	0
60	0	0	0	0	0	0	0	0	0	0	0	0	0	0	0	0	0	0	0	0	0	0	0	0	0	0	0	0	0	0	0	0	0	0	0	0	0	0	0	0	0	0	0	0	0	0	0	0	0
total	-13.1268	1	-16.5447	0.890358	-14.1349	0.901059	-12.3723	0.756449	-6.13601	0.407648	-14.126	1	-13.0392	1	-13.0261	0.846291	-13.7766	0.912952	-11.8365	0.766149	-5.3319	0.333943	-14.0434	1	-12.9248	1	-12.7423	0.908804	-13.805	0.94181	-12.0965	0.777357	-6.67531	0.356004	-13.9153	1	-12.814	1	-12.8027	0.858463	-14.3092	0.945822	-11.8405	0.776709	-3.73622	0.279449	-13.814	1	-12.6745
sanity check		1		1		1		1		1		1		1		1		1		1		1		1		1		1		1		1		1		1		1		1		1		1		1		1
COMMENTARY: P(>) row gives wrong number but we need P(=) that is now computed correctly. P(T=t, D=no cancer) = P(T=t)-P(T=t, D = cancer) where the last two are from previous sheet P(=) columns. Updated only for ages 46-53
[truncated: 275 more columns]

## Sheet: 4 average costs cancer
COMMENTARY: average treatment / death costs depending on lived years, death due to cancer. Following costs are used
class 1	C1	class 2	C2	class 3	C3	below age 50: C1 in stages 0, 1, 2, 3, 4, respectively are 24800, 20400, 28450, 33300, 15300 euros (From Riippudata excel and its worksheet Mallinnetut vuosik 19.6.2018)
lives						below age 50: C2 in stages 0, 1, 2, 3, 4, respectively are 4040, 2400, 3300, 6400, 2000 euros; C3 in stages 0, 1, 2, 3, 4, respectively are 38100, 33150, 38950, 55450, 29250 euros
lives 1 year = C3	lives 2 year = C1 + C3		lives 3 year = C1 + C2 + C3			lives 1 year and dies from cancer: C3; lives 2 years and die from cancer: C1+C3
lives 4 year = C1 + 2*C2 + C3		lives 5 year = C1 + 3*C2 + C3				lives 3 years and dies from cancer: C1+C2+C3; lives 4 years and die from cancer: C1+2*C2+C3
lives over 5 year (but dies of cancer) = C1 + 4*C2 + C3						lives 5 years and dies from cancer: C1+3*C2+C3; lives over 5 years and dies from cancer: C1+4*C2+C3																				same numbers used for 50-54!
C1		0		24800		20400		28400		33300		15300		0		24800		20400		28400		33300		15300		0		22400		18000		26100		30900		12900		0		22400		18000		26100		30900		12900
C2		0		4000		2400		3300		6400		2000		0		4000		2400		3300		6400		2000		0		3700		2000		2900		6000		1600		0		3700		2000		2900		6000		1600
C3		0		38100		33100		38900		55400		29200		0		38100		33100		38900		55400		29250		0		31500		26600		32400		48900		22700		0		31500		26600		32400		48900		22700
product gives probability of living amount of years multiplied with the corresponding cost according to above rules
	P(=)	product	P(=)	product	P(=)	product	P(=)	product	P(=)	product	P(=)	product	P(=)	product	P(=)	product	P(=)	product	P(=)	product	P(=)	product	P(=)	product	P(=)	product	P(=)	product	P(=)	product	P(=)	product	P(=)	product	P(=)	product	P(=)	product	P(=)	product	P(=)	product	P(=)	product	P(=)	product	P(=)	product	P(=)
age group	46-47												48-49												50-51												52-53												54-55
lived years / stage	-1		0		1		2		3		4		-1		0		1		2		3		4		-1		0		1		2		3		4		-1		0		1		2		3		4		-1
1	0	0	0.0194239	740.051	0.00196748	65.1236	0.0193315	751.995	0.0676403	3747.27	0	0	0	0	0.00364149	138.741	0.00310753	102.859	0.0219971	855.686	0.149881	8303.42	0	0	0	0	0.0162342	511.378	0.00214673	57.1031	0.0121127	392.45	0.123009	6015.12	0	0	0	0	0.00807959	254.507	0.00110643	29.4309	0.0138413	448.457	0.10297	5035.23	0	0	0
2	0	0	0.0475478	2990.76	0.00406487	217.471	0.0172886	1163.52	0.117425	10415.6	0	0	0	0	0	0	0.00514295	275.148	0.0175175	1178.93	0.0944993	8382.09	0	0	0	0	0.00407453	219.617	0.00612773	273.297	0.0163749	957.93	0.0717441	5725.18	0	0	0	0	0.0136038	733.246	0.00285647	127.398	0.0196714	1150.78	0.129603	10342.4	0	0	0
3	0	0	0.00874845	585.271	0.00423053	236.487	0.019544	1379.81	0.119664	11380	0	0	0	0	0.011302	756.106	0.0075246	420.625	0.0211742	1494.9	0.083247	7916.79	0	0	0	0	0.00447738	257.897	0.00353851	164.895	0.0243723	1496.46	0.0643891	5524.58	0	0	0	0	0.0110606	637.091	0.00429146	199.982	0.0191089	1173.29	0.0452604	3883.34	0	0	0
4	0	0	0.0107106	759.384	0.00789362	460.198	0.0250313	1849.81	0.0402755	4087.97	0	0	0	0	0.00623682	442.191	0.00429907	250.636	0.0182785	1350.78	0.0441496	4481.19	0	0	0	0	0.010265	629.245	0.00437207	212.483	0.0196718	1264.89	0.0759733	6974.35	0	0	0	0	0	0	0.006489	315.365	0.0233999	1504.61	0.0668024	6132.46	0	0	0
5	0	0	0	0	0.0060304	366.045	0.0166848	1288.07	0.0304704	3287.76	0	0	0	0	0.00697247	522.238	0.000777724	47.2079	0.0153271	1183.25	0.0240123	2590.92	0	0	0	0	0.00570079	370.551	0.00335714	169.871	0.014718	989.047	0.0415981	4068.29	0	0	0	0	0	0	0.0074743	378.2	0.0150238	1009.6	0.0387701	3791.72	0	0	0
6	0	0	0	0	0.00513205	323.832	0.0169288	1362.77	0	0	0	0	0	0	0.00777679	613.589	0.00804343	507.541	0.0166244	1338.26	0.0412406	4713.8	0	0	0	0	0.00695475	477.792	0.00569236	299.418	0.0110054	771.479	0.0321151	3333.55	0	0	0	0	0.0077091	529.615	0.00514041	270.386	0.0205488	1440.47	0.0290193	3012.2	0	0	0
7	0	0	0	0	0.0107929	681.032	0.0212834	1713.32	0.0384747	4397.66	0	0	0	0	0.0284911	2247.95	0.00434976	274.47	0.0169286	1362.76	0.0347891	3976.39	0	0	0	0	0	0	0.00154399	81.214	0.0118615	831.492	0.0408761	4242.94	0	0	0	0	0.017521	1203.69	0.00394583	207.551	0.0108281	759.053	0.0598878	6216.35	0	0	0
8	0	0	0	0	0.00291836	184.148	0.00923676	743.559	0.0144586	1652.61	0	0	0	0	0	0	0.00555684	350.636	0.0223396	1798.34	0.0186901	2136.27	0	0	0	0	0.0175687	1206.97	0.00256314	134.821	0.00827809	580.294	0	0	0	0	0	0	0	0	0.00510333	268.435	0.0194722	1365	0.032026	3324.29	0	0	0
9	0	0	0	0	0.00314404	198.389	0.0220762	1777.13	0.0144099	1647.05	0	0	0	0	0	0	0.00405672	255.979	0.0168093	1353.15	0.0120147	1373.28	0	0	0	0	0.0098761	678.488	0.00541737	284.954	0.0119452	837.357	0	0	0	0	0	0	0	0	0.00364036	191.483	0.00423761	297.057	0.0106843	1109.03	0	0	0
10	0	0	0	0	0.00361734	228.254	0.0285625	2299.28	0	0	0	0	0	0	0	0	0.00689997	435.388	0.00697628	561.591	0.0132565	1515.22	0	0	0	0	0	0	0.00300876	158.261	0.0134245	941.059	0	0	0	0	0	0	0	0	0.00206115	108.416	0.00336486	235.877	0	0	0	0	0
11	0	0	0.0232114	1831.38	0.00793151	500.478	0.00673595	542.244	0	0	0	0	0	0	0.0153642	1212.23	0	0	0.0108194	870.958	0	0	0	0	0	0	0	0	0.00335316	176.376	0.00835218	585.488	0	0	0	0	0	0	0.0116477	800.196	0.00117467	61.7875	0.0132975	932.157	0.0251807	2613.76	0	0	0
12	0	0	0	0	0.00927783	585.431	0.0098441	792.45	0	0	0	0	0	0	0.0181628	1433.04	0	0	0.0109796	883.859	0	0	0	0	0	0	0	0	0.0026814	141.042	0.015744	1103.65	0	0	0	0	0	0	0	0	0	0	0	0	0	0	0	0	0
13	0	0	0	0	0.00567969	358.389	0.0212447	1710.2	0	0	0	0	0	0	0	0	0.00978906	617.689	0.00646393	520.346	0.0243627	2784.66	0	0	0	0	0	0	0.00471472	247.995	0.0139371	976.988	0	0	0	0	0	0	0.0393867	2705.86	0.00164165	86.3508	0.0178058	1248.19	0	0	0	0	0
14	0	0	0	0	0.0103096	650.538	0	0	0	0	0	0	0	0	0.0394837	3115.26	0.00691497	436.335	0.00548064	441.191	0	0	0	0	0	0	0	0	0.00378794	199.246	0.0124799	874.843	0	0	0	0	0	0	0.0206931	1421.62	0.00400868	210.857	0.00704556	493.894	0.0251176	2607.21	0	0	0
15	0	0	0	0	0.00428439	270.345	0.00452047	363.898	0	0	0	0	0	0	0	0	0.00789639	498.262	0.01353	1089.17	0	0	0	0	0	0	0	0	0.0022125	116.378	0.011578	811.615	0	0	0	0	0	0	0	0	0.00240982	126.756	0.0136762	958.705	0	0	0	0	0
16	0	0	0	0	0	0	0	0	0	0	0	0	0	0	0	0	0.00743583	469.201	0.00863552	695.16	0	0	0	0	0	0	0	0	0.00315893	166.16	0.0072952	511.393	0	0	0	0	0	0	0	0	0.00283458	149.099	0.006323	443.243	0	0	0	0	0
17	0	0	0	0	0.0106985	675.078	0	0	0	0	0	0	0	0	0	0	0.00465139	293.503	0	0	0	0	0	0	0	0	0	0	0	0	0	0	0	0	0	0	0	0	0	0	0	0	0.00830496	582.177	0.00266742	276.878	0	0	0
18	0	0	0	0	0	0	0	0	0	0	0	0	0	0	0	0	0	0	0	0	0	0	0	0	0	0	0	0	0	0	0	0	0	0	0	0	0	0	0	0	0	0	0	0	0	0	0	0	0
19	0	0	0	0	0	0	0	0	0	0	0	0	0	0	0	0	0	0	0	0	0	0	0	0	0	0	0	0	0	0	0	0	0	0	0	0	0	0	0	0	0	0	0	0	0	0	0	0	0
20	0	0	0	0	0	0	0	0	0	0	0	0	0	0	0	0	0	0	0	0	0	0	0	0	0	0	0	0	0	0	0	0	0	0	0	0	0	0	0	0	0	0	0	0	0	0	0	0	0
21	0	0	0	0	0	0	0	0	0	0	0	0	0	0	0	0	0	0	0	0	0	0	0	0	0	0	0	0	0	0	0	0	0	0	0	0	0	0	0	0	0	0	0	0	0	0	0	0	0
22	0	0	0	0	0	0	0	0	0	0	0	0	0	0	0	0	0	0	0	0	0	0	0	0	0	0	0	0	0	0	0	0	0	0	0	0	0	0	0	0	0	0	0	0	0	0	0	0	0
23	0	0	0	0	0	0	0	0	0	0	0	0	0	0	0	0	0	0	0	0	0	0	0	0	0	0	0	0	0	0	0	0	0	0	0	0	0	0	0	0	0	0	0	0	0	0	0	0	0
24	0	0	0	0	0	0	0	0	0	0	0	0	0	0	0	0	0	0	0	0	0	0	0	0	0	0	0	0	0	0	0	0	0	0	0	0	0	0	0	0	0	0	0	0	0	0	0	0	0
25	0	0	0	0	0	0	0	0	0	0	0	0	0	0	0	0	0	0	0	0	0	0	0	0	0	0	0	0	0	0	0	0	0	0	0	0	0	0	0	0	0	0	0	0	0	0	0	0	0
26	0	0	0	0	0	0	0	0	0	0	0	0	0	0	0	0	0	0	0	0	0	0	0	0	0	0	0	0	0	0	0	0	0	0	0	0	0	0	0	0	0	0	0	0	0	0	0	0	0
27	0	0	0	0	0	0	0	0	0	0	0	0	0	0	0	0	0	0	0	0	0	0	0	0	0	0	0	0	0	0	0	0	0	0	0	0	0	0	0	0	0	0	0	0	0	0	0	0	0
28	0	0	0	0	0	0	0	0	0	0	0	0	0	0	0	0	0	0	0	0	0	0	0	0	0	0	0	0	0	0	0	0	0	0	0	0	0	0	0	0	0	0	0	0	0	0	0	0	0
29	0	0	0	0	0	0	0	0	0	0	0	0	0	0	0	0	0	0	0	0	0	0	0	0	0	0	0	0	0	0	0	0	0	0	0	0	0	0	0	0	0	0	0	0	0	0	0	0	0
30	0	0	0	0	0	0	0	0	0	0	0	0	0	0	0	0	0	0	0	0	0	0	0	0	0	0	0	0	0	0	0	0	0	0	0	0	0	0	0	0	0	0	0	0	0	0	0	0	0
31	0	0	0	0	0	0	0	0	0	0	0	0	0	0	0	0	0	0	0	0	0	0	0	0	0	0	0	0	0	0	0	0	0	0	0	0	0	0	0	0	0	0	0	0	0	0	0	0	0
32	0	0	0	0	0	0	0	0	0	0	0	0	0	0	0	0	0	0	0	0	0	0	0	0	0	0	0	0	0	0	0	0	0	0	0	0	0	0	0	0	0	0	0	0	0	0	0	0	0
33	0	0	0	0	0	0	0	0	0	0	0	0	0	0	0	0	0	0	0	0	0	0	0	0	0	0	0	0	0	0	0	0	0	0	0	0	0	0	0	0	0	0	0	0	0	0	0	0	0
34	0	0	0	0	0	0	0	0	0	0	0	0	0	0	0	0	0	0	0	0	0	0	0	0	0	0	0	0	0	0	0	0	0	0	0	0	0	0	0	0	0	0	0	0	0	0	0	0	0
35	0	0	0	0	0	0	0	0	0	0	0	0	0	0	0	0	0	0	0	0	0	0	0	0	0	0	0	0	0	0	0	0	0	0	0	0	0	0	0	0	0	0	0	0	0	0	0	0	0
36	0	0	0	0	0	0	0	0	0	0	0	0	0	0	0	0	0	0	0	0	0	0	0	0	0	0	0	0	0	0	0	0	0	0	0	0	0	0	0	0	0	0	0	0	0	0	0	0	0
37	0	0	0	0	0	0	0	0	0	0	0	0	0	0	0	0	0	0	0	0	0	0	0	0	0	0	0	0	0	0	0	0	0	0	0	0	0	0	0	0	0	0	0	0	0	0	0	0	0
38	0	0	0	0	0	0	0	0	0	0	0	0	0	0	0	0	0	0	0	0	0	0	0	0	0	0	0	0	0	0	0	0	0	0	0	0	0	0	0	0	0	0	0	0	0	0	0	0	0
39	0	0	0	0	0	0	0	0	0	0	0	0	0	0	0	0	0	0	0	0	0	0	0	0	0	0	0	0	0	0	0	0	0	0	0	0	0	0	0	0	0	0	0	0	0	0	0	0	0
40	0	0	0	0	0	0	0	0	0	0	0	0	0	0	0	0	0	0	0	0	0	0	0	0	0	0	0	0	0	0	0	0	0	0	0	0	0	0	0	0	0	0	0	0	0	0	0	0	0
41	0	0	0	0	0	0	0	0	0	0	0	0	0	0	0	0	0	0	0	0	0	0	0	0	0	0	0	0	0	0	0	0	0	0	0	0	0	0	0	0	0	0	0	0	0	0	0	0	0
42	0	0	0	0	0	0	0	0	0	0	0	0	0	0	0	0	0	0	0	0	0	0	0	0	0	0	0	0	0	0	0	0	0	0	0	0	0	0	0	0	0	0	0	0	0	0	0	0	0
43	0	0	0	0	0	0	0	0	0	0	0	0	0	0	0	0	0	0	0	0	0	0	0	0	0	0	0	0	0	0	0	0	0	0	0	0	0	0	0	0	0	0	0	0	0	0	0	0	0
44	0	0	0	0	0	0	0	0	0	0	0	0	0	0	0	0	0	0	0	0	0	0	0	0	0	0	0	0	0	0	0	0	0	0	0	0	0	0	0	0	0	0	0	0	0	0	0	0	0
45	0	0	0	0	0	0	0	0	0	0	0	0	0	0	0	0	0	0	0	0	0	0	0	0	0	0	0	0	0	0	0	0	0	0	0	0	0	0	0	0	0	0	0	0	0	0	0	0	0
46	0	0	0	0	0	0	0	0	0	0	0	0	0	0	0	0	0	0	0	0	0	0	0	0	0	0	0	0	0	0	0	0	0	0	0	0	0	0	0	0	0	0	0	0	0	0	0	0	0
47	0	0	0	0	0	0	0	0	0	0	0	0	0	0	0	0	0	0	0	0	0	0	0	0	0	0	0	0	0	0	0	0	0	0	0	0	0	0	0	0	0	0	0	0	0	0	0	0	0
48	0	0	0	0	0	0	0	0	0	0	0	0	0	0	0	0	0	0	0	0	0	0	0	0	0	0	0	0	0	0	0	0	0	0	0	0	0	0	0	0	0	0	0	0	0	0	0	0	0
49	0	0	0	0	0	0	0	0	0	0	0	0	0	0	0	0	0	0	0	0	0	0	0	0	0	0	0	0	0	0	0	0	0	0	0	0	0	0	0	0	0	0	0	0	0	0	0	0	0
50	0	0	0	0	0	0	0	0	0	0	0	0	0	0	0	0	0	0	0	0	0	0	0	0	0	0	0	0	0	0	0	0	0	0	0	0	0	0	0	0	0	0	0	0	0	0	0	0	0
51	0	0	0	0	0	0	0	0	0	0	0	0	0	0	0	0	0	0	0	0	0	0	0	0	0	0	0	0	0	0	0	0	0	0	0	0	0	0	0	0	0	0	0	0	0	0	0	0	0
52	0	0	0	0	0	0	0	0	0	0	0	0	0	0	0	0	0	0	0	0	0	0	0	0	0	0	0	0	0	0	0	0	0	0	0	0	0	0	0	0	0	0	0	0	0	0	0	0	0
53	0	0	0	0	0	0	0	0	0	0	0	0	0	0	0	0	0	0	0	0	0	0	0	0	0	0	0	0	0	0	0	0	0	0	0	0	0	0	0	0	0	0	0	0	0	0	0	0	0
54	0	0	0	0	0	0	0	0	0	0	0	0	0	0	0	0	0	0	0	0	0	0	0	0	0	0	0	0	0	0	0	0	0	0	0	0	0	0	0	0	0	0	0	0	0	0	0	0	0
55	0	0	0	0	0	0	0	0	0	0	0	0	0	0	0	0	0	0	0	0	0	0	0	0	0	0	0	0	0	0	0	0	0	0	0	0	0	0	0	0	0	0	0	0	0	0	0	0	0
56	0	0	0	0	0	0	0	0	0	0	0	0	0	0	0	0	0	0	0	0	0	0	0	0	0	0	0	0	0	0	0	0	0	0	0	0	0	0	0	0	0	0	0	0	0	0	0	0	0
57	0	0	0	0	0	0	0	0	0	0	0	0	0	0	0	0	0	0	0	0	0	0	0	0	0	0	0	0	0	0	0	0	0	0	0	0	0	0	0	0	0	0	0	0	0	0	0	0	0
58	0	0	0	0	0	0	0	0	0	0	0	0	0	0	0	0	0	0	0	0	0	0	0	0	0	0	0	0	0	0	0	0	0	0	0	0	0	0	0	0	0	0	0	0	0	0	0	0	0
59	0	0	0	0	0	0	0	0	0	0	0	0	0	0	0	0	0	0	0	0	0	0	0	0	0	0	0	0	0	0	0	0	0	0	0	0	0	0	0	0	0	0	0	0	0	0	0	0	0
60	0	0	0	0	0	0	0	0	0	0	0	0	0	0	0	0	0	0	0	0	0	0	0	0	0	0	0	0	0	0	0	0	0	0	0	0	0	0	0	0	0	0	0	0	0	0	0	0	0
total	0	0	0.109642	6906.85	0.0979732	6001.24	0.238313	17738.1	0.442818	40615.9	0	0	0	0	0.137431	10481.4	0.0864462	5235.48	0.229882	16978.3	0.540143	48174	0	0	0	0	0.0751514	4351.93	0.0576765	2883.51	0.213151	13926.4	0.449704	35884	0	0	0	0	0.129702	8285.83	0.0541781	2731.5	0.21595	14042.6	0.567989	48344.8	0	0	0
COMMENTARY: total gives the expected costs within age groups and stages on the "product" column
[truncated: 275 more columns]

## Sheet: 5 average cost no cancer
COMMENTARY: average treatment / death costs depending on lived years, death due to no-cancer. Following costs are used
class 1	C1	class 2	C2	class 3	C3				below age 50: C1 in stages 0, 1, 2, 3, 4, respectively are 24800, 20400, 28450, 33300, 15300 euros (From Riippudata excel and its worksheet Mallinnetut vuosik 19.6.2018)
lives									below age 50: C2 in stages 0, 1, 2, 3, 4, respectively are 4040, 2400, 3300, 6400, 2000 euros
lives 1 year = C1	lives 2 year = C1+C2		lives 3 year = C1 + 2*C2						lives 1 year and do not die (from cancer): C1; lives 2 years and do not die (from cancer): C1+C2
lives 4 year = C1 + 3*C2		lives 5 year = C1 + 4*C2							lives 3 years and do not die (from cancer): C1+2*C2; lives 4 years and do not die (from cancer): C1+3*C2
lives over 5 year (but dies of no cancer) = C1 + 4*C2									lives 5 years and do not die (from cancer): C1+4*C2; lives over 5 years and do not die from cancer: C1+4*C2 (I think we agreed this)
C1		0		24800		20400		28400		33300		15300		0		24800		20400		28400		33300		15300		0		22400		18000		26100		30900		12900		0		22400		18000		26100		30900		12900
C2		0		4000		2400		3300		6400		2000		0		4000		2400		3300		6400		2000		0		3700		2000		2900		6000		1600		0		3700		2000		2900		6000		1600
C3		0		38100		33100		38900		55400		29200		0		38100		33100		38900		55400		29200		0		31500		26600		32400		48900		22700		0		31500		26600		32400		48900		22700
product gives probability of living amount of years multiplied with the corresponding cost according to above rules
	P(=)	product	P(=)	product	P(=)	product	P(=)	product	P(=)	product	P(=)	product	P(=)	product	P(=)	product	P(=)	product	P(=)	product	P(=)	product	P(=)	product	P(=)	product	P(=)	product	P(=)	product	P(=)	product	P(=)	product	P(=)	product	P(=)	product	P(=)	product	P(=)	product	P(=)	product	P(=)	product	P(=)	product	P(=)
age group	46-47												48-49												50-51												52-53												54-55
lived years / stage	-1		0		1		2		3		4		-1		0		1		2		3		4		-1		0		1		2		3		4		-1		0		1		2		3		4		-1
1	0.00150768	0	0.0128645	319.04	0.00291716	59.5101	0.00344201	97.753	0.00824156	274.444	0.00150768	23.0676	0.00143653	0	0	0	0.00061647	12.576	0.00340742	96.7707	0.0105789	352.279	0.00143653	21.979	0.00162612	0	0	0	0.00372148	66.9866	0.00488736	127.56	-0.00125052	-38.641	0.00162612	20.9769	0.00191369	0	0.00331172	74.1825	0.00331608	59.6895	0.00225148	58.7636	0	0	0.00191369	24.6867	0.0027489
2	0.00168471	0	-0.000623797	-17.9653	-1.5783e-05	-0.359852	0.00183842	58.2778	-0.00259821	-103.149	0.00168471	29.1455	0.00156387	0	0.00456362	131.432	0.00127489	29.0674	0.00488399	154.822	-0.00220979	-87.7287	0.00156387	27.0549	0.00231985	0	0	0	0.00217089	43.4177	0.000568816	16.4957	0.00785616	289.892	0.00231985	33.6379	0.00263527	0	0.00434461	113.394	0.00113309	22.6618	0.00391118	113.424	0	0	0.00263527	38.2114	0.00275124
3	0.00143325	0	0.00851018	279.134	0.00318733	80.3207	0.00490837	171.793	-0.00264774	-122.061	0.00143325	27.6617	0.00162104	0	0.00522668	171.435	0.00399933	100.783	0.00130582	45.7038	0.00435841	200.923	0.00162104	31.286	0.00190758	0	0.00911965	271.766	0.00116105	25.543	0.00434719	138.675	-0.00155942	-66.8992	0.00190758	30.712	0.00273724	0	0.00498201	148.464	0.0042016	92.4351	0.00579622	184.899	0	0	0.00273724	44.0696	0.00379153
4	0.00156029	0	-0.000240463	-8.84904	0.00214898	59.3119	0.000715885	27.4184	0.00829629	435.555	0.00156029	33.2341	0.0023126	0	0.0124799	459.26	0.00205354	56.6776	0.0022329	85.52	-0.0015418	-80.9447	0.0023126	49.2584	0.00262685	0	-9.75983e-05	-3.26954	0.0030527	73.2648	0.00382928	133.259	0.00646338	316.059	0.00262685	46.4952	0.00273957	0	0.00614367	205.813	0.00186286	44.7086	0.00595163	207.117	0	0	0.00273957	48.4905	0.00331432
5	0.00161733	0	0	0	0.00583879	175.164	0.00202274	84.1461	-0.00122805	-72.332	0.00161733	37.6837	0.00190162	0	-0.000161321	-6.5819	0.00369171	110.751	0.00244545	101.731	-0.000838562	-49.3913	0.00190162	44.3077	0.0027285	0	-5.42023e-05	-2.01633	0.00323349	84.0707	0.000582959	21.9776	0.0068692	377.119	0.0027285	52.66	0.00377545	0	0	0	0.00464104	120.667	0.00356507	134.403	0	0	0.00377545	72.8662	0.0036074
6	0.00230731	0	0	0	0.00116625	34.9875	0.00471041	195.953	0	0	0.00230731	53.7604	0.00261864	0	0.00867384	353.893	0.00299181	89.7544	0.00159852	66.4984	-0.00144021	-84.8287	0.00261864	61.0143	0.00273082	0	-6.61248e-05	-2.45984	0.00480552	124.944	0.00753987	284.253	-0.00198904	-109.198	0.00273082	52.7049	0.00330026	0	0.0150763	560.837	0.0055951	145.473	0.00568644	214.379	0	0	0.00330026	63.695	0.00458101
7	0.00189727	0	0	0	0.00119913	35.974	-0.000510756	-21.2475	-0.00155064	-91.3328	0.00189727	44.2064	0.00271997	0	-0.000925344	-37.7541	0.00239816	71.9449	0.00179686	74.7494	-0.00121491	-71.5584	0.00271997	63.3753	0.00376339	0	0	0	0.00527923	137.26	0.00168801	63.638	-0.00253165	-138.988	0.00376339	72.6334	0.0035921	0	-0.000681961	-25.369	0.00377849	98.2406	0.00315948	119.112	0.00883927	485.276	0.0035921	69.3275	0.00470541
8	0.00261265	0	0.0173307	707.094	-5.29429e-05	-1.58829	0.0012067	50.1988	-0.000582722	-34.3223	0.00261265	60.8747	0.00272229	0	0	0	0.00176669	53.0007	0.00389546	162.051	0.0167085	984.131	0.00272229	63.4293	0.00328972	0	-0.00016704	-6.2139	0.00321421	83.5694	0.000887752	33.4682	0.0290216	1593.29	0.00328972	63.4915	0.00456158	0	0.00925909	344.438	0.00400769	104.2	0.000458581	17.2885	-0.000754644	-41.4299	0.00456158	88.0385	0.00494384
9	0.00271375	0	0	0	0.00485021	145.506	0.00276225	114.91	-0.000580759	-34.2067	0.00271375	63.2303	0.00375163	0	0	0	0.00200838	60.2513	0.0032156	133.769	-0.000963382	-56.7432	0.00375163	87.413	0.00358062	0	0.0282478	1050.82	0.00441022	114.666	0.00475085	179.107	0	0	0.00358062	69.1061	0.00468545	0	0.00974469	362.503	0.00268381	69.7792	0.0064728	244.025	-0.000251759	-13.8216	0.00468545	90.4292	0.00508221
10	0.00271606	0	0.0198202	808.665	0.005167	155.01	0.00280907	116.857	0	0	0.00271606	63.2842	0.00327944	0	0.0134617	549.237	0.00318245	95.4736	0.00401114	166.864	-0.00106295	-62.6079	0.00327944	76.4109	0.00454701	0	0	0	0.00286145	74.3978	0.00800443	301.767	0	0	0.00454701	87.7572	0.00492287	0	0	0	0.00200615	52.16	0.00919264	346.563	0.0245874	1349.85	0.00492287	95.0114	0.00580149
11	0.00374305	0	-0.00146503	-59.7731	0.00376649	112.995	-0.000230921	-9.60633	0	0	0.00374305	87.213	0.00356943	0	-0.000723986	-29.5386	0.00382815	114.844	0.00734101	305.386	0	0	0.00356943	83.1678	0.00467048	0	0	0	0.00199945	51.9858	0.00432826	163.175	0	0	0.00467048	90.1403	0.00506066	0	0.0105576	392.743	0.00689355	179.232	0.00438407	165.28	-0.0251807	-1382.42	0.00506066	97.6707	0.0065359
12	0.00327193	0	0	0	-0.000306796	-9.20387	0.00200613	83.4548	0	0	0.00327193	76.2361	0.0045328	0	-0.000855861	-34.9191	0.00455605	136.681	0.00119605	49.7556	0	0	0.0045328	105.614	0.00490714	0	0	0	0.00490401	127.504	0.000997345	37.5999	0.0217	1191.33	0.00490714	94.7078	0.00577689	0	0	0	0.0068113	177.094	0.0127952	482.38	0	0	0.00577689	111.494	0.00683063
13	0.00356127	0	0.0639407	2608.78	0.00250798	75.2395	0.00241122	100.307	0	0	0.00356127	82.9776	0.00465589	0	0.0246759	1006.78	0.00364491	109.347	0.00179222	74.5562	-0.00195349	-115.06	0.00465589	108.482	0.00504449	0	0	0	0.00428535	111.419	0.00576674	217.406	0	0	0.00504449	97.3587	0.00650818	0	0.0114014	424.134	0.012526	325.677	-0.0052592	-198.272	0.0245258	1346.47	0.00650818	125.608	0.0066879
14	0.00452243	0	0	0	0.009121	273.63	0	0	0	0	0.00452243	105.373	0.00489181	0	-0.00296048	-120.787	0.00758234	227.47	0.0119626	497.646	0	0	0.00489181	113.979	0.00575843	0	0	0	0.00173995	45.2388	0.00704261	265.507	0	0	0.00575843	111.138	0.00680166	0	-0.00181635	-67.5681	0.00493262	128.248	0.00230644	86.9527	-0.0251176	-1378.96	0.00680166	131.272	0.00807052
15	0.00464524	0	0.0405872	1655.96	0.00435622	130.686	0.00975016	405.607	0	0	0.00464524	108.234	0.00502873	0	0	0	-0.00037906	-11.3718	0.00801434	333.396	0	0	0.00502873	117.169	0.00648738	0	0	0	0.00448899	116.714	0.00360017	135.726	0	0	0.00648738	125.207	0.00665954	0	0	0	0.00700476	182.124	0.00341688	128.816	0	0	0.00665954	128.529	0.00903983
16	0.00488062	0	0	0	0.0119522	358.566	0.00551642	229.483	0	0	0.00488062	113.718	0.00574043	0	0	0	0.0132554	397.663	0.00375581	156.242	0	0	0.00574043	133.752	0.00677993	0	0	0	0.00592551	154.063	0.0167801	632.61	0	0	0.00677993	130.853	0.00803629	0	0	0	0.00630448	163.917	0.0121412	457.724	0	0	0.00803629	155.1	0.00868785
17	0.00501722	0	0	0	0.01259	377.701	0.033032	1374.13	0	0	0.00501722	116.901	0.00646711	0	0	0	0.00835268	250.58	0	0	0	0	0.00646711	150.684	0.00663826	0	0	0	0.00489958	127.389	0	0	0	0	0.00663826	128.118	0.00900149	0	0	0	0.0318059	826.955	0.00744469	280.665	-6.28537e-05	-3.45067	0.00900149	173.729	0.010605
18	0.0057273	0	0.00498816	203.517	0.00567234	170.17	0.00462545	192.419	0.00267457	157.532	0.0057273	133.446	0.00675874	0	0.005554	226.603	0.00600878	180.263	0.00498967	207.57	0.00217926	128.358	0.00675874	157.479	0.00801062	0	0.00849349	315.958	0.00855487	222.427	0.00679702	256.248	0.00275933	151.487	0.00801062	154.605	0.00865101	0	0.00912449	339.431	0.00973827	253.195	0.00805817	303.793	0.00317931	174.544	0.00865101	166.964	0.0122046
19	0.00645232	0	0.0052131	212.694	0.00592814	177.844	0.00483404	201.096	0.00279518	164.636	0.00645232	150.339	0.00661751	0	0.0067022	273.45	0.007251	217.53	0.00602121	250.482	0.00262978	154.894	0.00661751	154.188	0.00897273	0	0.00816278	303.655	0.00822177	213.766	0.00653237	246.27	0.00265189	145.589	0.00897273	173.174	0.01056	0	0.0105008	390.629	0.0112071	291.386	0.00927362	349.615	0.00365886	200.871	0.01056	203.808	0.0120302
20	0.00674328	0	0.00510417	208.25	0.00580426	174.128	0.00473303	196.894	0.00273678	161.196	0.00674328	157.119	0.00798558	0	0.00750717	306.293	0.00812189	243.657	0.00674438	280.566	0.00294564	173.498	0.00798558	186.064	0.00862337	0	0.00996403	370.662	0.010036	260.937	0.00797384	300.614	0.00323707	177.715	0.00862337	166.431	0.0121528	0	0.0103508	385.049	0.011047	287.223	0.00914115	344.621	0.00360659	198.002	0.0121528	234.549	0.0132131
21	0.00660238	0	0.00615937	251.302	0.00700421	210.126	0.00571151	237.599	0.00330256	194.521	0.00660238	153.835	0.00894469	0	0.00721487	294.367	0.00780565	234.169	0.00648178	269.642	0.00283094	166.742	0.00894469	208.411	0.0105263	0	0.0114669	426.57	0.0115498	300.295	0.00917657	345.957	0.00372533	204.521	0.0105263	203.157	0.0119792	0	0.0113685	422.909	0.0121332	315.464	0.0100399	378.506	0.00396121	217.47	0.0119792	231.199	0.0140065
22	0.00796732	0	0.00689915	281.485	0.00784545	235.363	0.00639749	266.135	0.00369922	217.884	0.00796732	185.638	0.00859642	0	0.00880695	359.324	0.00952809	285.843	0.00791209	329.143	0.00345564	203.537	0.00859642	200.297	0.012114	0	0.0113031	420.477	0.0113848	296.006	0.00904549	341.015	0.00367212	201.599	0.012114	233.8	0.0131571	0	0.0120512	448.304	0.0128618	334.407	0.0106428	401.235	0.00419907	230.529	0.0131571	253.931	0.0168603
23	0.00892423	0	0.00663052	270.525	0.00753997	226.199	0.00614839	255.773	0.00355518	209.4	0.00892423	207.935	0.0104934	0	0.0101353	413.522	0.0109653	328.958	0.00910551	378.789	0.00397686	234.237	0.0104934	244.495	0.0119409	0	0.0124145	461.82	0.0125042	325.11	0.00993488	374.545	0.00403318	221.421	0.0119409	230.46	0.0139471	0	0.0145066	539.644	0.0154824	402.542	0.0128113	482.985	0.00505462	277.498	0.0139471	269.179	0.0185106
24	0.00857675	0	0.00809365	330.221	0.00920379	276.114	0.00750513	312.214	0.00433969	255.608	0.00857675	199.838	0.0120761	0	0.00999056	407.615	0.0108086	324.259	0.00897544	373.378	0.00392006	230.891	0.0120761	281.374	0.013115	0	0.01316	489.552	0.0132551	344.633	0.0105315	397.036	0.00427536	234.717	0.013115	253.12	0.0167888	0	0.0159265	592.466	0.0169978	441.944	0.0140653	530.261	0.00554938	304.661	0.0167888	324.024	0.0206293
25	0.0104694	0	0.00931445	380.029	0.010592	317.761	0.00863717	359.306	0.00499426	294.162	0.0104694	243.936	0.0119036	0	0.0109729	447.693	0.0118714	356.141	0.00985794	410.09	0.00430549	253.594	0.0119036	277.354	0.0139025	0	0.0158413	589.296	0.0159558	414.85	0.0126772	477.93	0.00514645	282.54	0.0139025	268.319	0.0184321	0	0.0177494	660.278	0.0189434	492.527	0.0156751	590.953	0.00618454	339.531	0.0184321	355.74	0.0226183
26	0.0120485	0	0.0091814	374.601	0.0104407	313.222	0.00851379	354.174	0.00492292	289.96	0.0120485	280.73	0.013074	0	0.0116318	474.577	0.0125842	377.527	0.0104499	434.716	0.00456403	268.821	0.013074	304.625	0.0167351	0	0.0173919	646.978	0.0175176	455.457	0.0139181	524.712	0.0056502	310.196	0.0167351	322.988	0.0205418	0	0.0194608	723.941	0.0207698	540.016	0.0171865	647.931	0.00678084	372.268	0.0205418	396.457	0.0266745
27	0.0118764	0	0.0100841	411.433	0.0114673	344.019	0.0093509	388.997	0.00540697	318.47	0.0118764	276.72	0.0138591	0	0.0140017	571.27	0.0151482	454.447	0.012579	523.288	0.00549394	323.593	0.0138591	322.917	0.0183732	0	0.0193825	721.03	0.0195226	507.588	0.0155111	584.769	0.00629691	345.7	0.0183732	354.603	0.0225224	0	0.0229507	853.765	0.0244945	636.857	0.0202686	764.126	0.00799686	439.028	0.0225224	434.682	0.0277119
28	0.0130441	0	0.0106897	436.139	0.0121559	364.677	0.00991241	412.356	0.00573165	337.594	0.0130441	303.928	0.0166828	0	0.0153722	627.188	0.016631	498.929	0.0138103	574.509	0.0060317	355.267	0.0166828	388.71	0.0204762	0	0.0212513	790.55	0.0214049	556.528	0.0170067	641.151	0.00690404	379.032	0.0204762	395.19	0.0265614	0	0.0238433	886.97	0.0254471	661.626	0.0210569	793.844	0.00830787	456.102	0.0265614	512.635	0.0306252
29	0.0138274	0	0.0128677	525.001	0.0146326	438.979	0.011932	496.372	0.00689945	406.378	0.0138274	322.178	0.0183158	0	0.0171317	698.974	0.0185345	556.035	0.015391	640.265	0.00672207	395.93	0.0183158	426.759	0.0224505	0	0.0250624	932.32	0.0252435	656.331	0.0200565	756.129	0.00814215	447.004	0.0224505	433.294	0.0275944	0	0.0263499	980.215	0.0281223	731.181	0.0232705	877.299	0.00918126	504.051	0.0275944	532.572	0.0322292
30	0.0166447	0	0.0141272	576.39	0.0160649	481.948	0.0131	544.959	0.00757479	446.155	0.0166447	387.821	0.0204122	0	0.0187835	766.367	0.0203216	609.647	0.016875	701.998	0.0073702	434.105	0.0204122	475.604	0.0264765	0	0.0260371	968.579	0.0262253	681.857	0.0208365	785.536	0.00845881	464.389	0.0264765	510.997	0.0304953	0	0.0277299	1031.55	0.0295953	769.477	0.0244893	923.247	0.00966213	530.451	0.0304953	588.56	0.037013
31	0.0182739	0	0.0157442	642.362	0.0179037	537.11	0.0145994	607.333	0.00844178	497.221	0.0182739	425.782	0.0223803	0	0.022152	903.801	0.0239659	718.976	0.0199012	827.888	0.0086919	511.953	0.0223803	521.461	0.0275062	0	0.0287743	1070.4	0.0289823	753.539	0.023027	868.118	0.00934807	513.209	0.0275062	530.87	0.0320925	0	0.0318459	1184.67	0.0339881	883.692	0.0281243	1060.29	0.0110963	609.187	0.0320925	619.386	0.0410949
32	0.0203655	0	0.0172622	704.297	0.0196299	588.897	0.016007	665.891	0.00925572	545.162	0.0203655	474.516	0.0263938	0	0.0230135	938.951	0.0248979	746.938	0.0206751	860.086	0.00902995	531.864	0.0263938	614.975	0.0303979	0	0.0302814	1126.47	0.0305002	793.005	0.024233	913.586	0.00983768	540.088	0.0303979	586.679	0.0368561	0	0.0353579	1315.31	0.0377364	981.145	0.0312259	1177.22	0.01232	676.368	0.0368561	711.322	0.0455082
33	0.0223291	0	0.0203578	830.599	0.0231501	694.504	0.0188775	785.306	0.0109156	642.926	0.0223291	520.268	0.0274203	0	0.0254329	1037.66	0.0275154	825.462	0.0228487	950.505	0.00997925	587.778	0.0274203	638.892	0.03199	0	0.0347761	1293.67	0.0350274	910.713	0.02783	1049.19	0.0112979	620.255	0.03199	617.407	0.0409206	0	0.0391551	1456.57	0.041789	1086.51	0.0345793	1303.64	0.0136431	749.005	0.0409206	789.767	0.0462042
34	0.0263334	0	0.0211496	862.903	0.0240505	721.515	0.0196117	815.848	0.0113401	667.931	0.0263334	613.568	0.0303029	0	0.0267649	1092.01	0.0289565	868.695	0.0240454	1000.29	0.0105019	618.562	0.0303029	706.058	0.0367383	0	0.0386112	1436.34	0.0388902	1011.15	0.0308991	1164.9	0.0125438	688.656	0.0367383	709.05	0.0453152	0	0.039754	1478.85	0.0424281	1103.13	0.0351082	1323.58	0.0138517	760.461	0.0453152	874.583	0.0449833
35	0.0273576	0	0.023373	953.618	0.0265789	797.366	0.0216735	901.616	0.0125322	738.149	0.0273576	637.431	0.03189	0	0.0307377	1254.1	0.0332546	997.637	0.0276145	1148.76	0.0120607	710.377	0.03189	743.038	0.0407898	0	0.0427578	1590.59	0.0430668	1119.74	0.0342175	1290	0.013891	762.613	0.0407898	787.244	0.0460082	0	0.0387035	1439.77	0.041307	1073.98	0.0341805	1288.6	0.0134857	740.367	0.0460082	887.959	0.0490398
36	0.0302336	0	0.0245971	1003.56	0.0279709	839.128	0.0228086	948.838	0.0131886	776.809	0.0302336	704.443	0.0366235	0	0.0341274	1392.4	0.0369219	1107.66	0.0306598	1275.45	0.0133908	788.717	0.0366235	853.328	0.0451704	0	0.0434117	1614.92	0.0437255	1136.86	0.0347408	1309.73	0.0141034	774.277	0.0451704	871.788	0.0447925	0	0.0421937	1569.61	0.045032	1170.83	0.0372628	1404.81	0.0147018	807.131	0.0447925	864.496	0.0496673
37	0.0318171	0	0.0282481	1152.52	0.0321227	963.682	0.0261941	1089.68	0.0151462	892.112	0.0318171	741.338	0.0406624	0	0.0377925	1541.93	0.0408871	1226.61	0.0339525	1412.42	0.0148289	873.42	0.0406624	947.433	0.0458612	0	0.0422646	1572.24	0.0425701	1106.82	0.0338228	1275.12	0.0137307	753.818	0.0458612	885.122	0.0488318	0	0.0427336	1589.69	0.0456082	1185.81	0.0377396	1422.78	0.01489	817.458	0.0488318	942.454	0.0476563
38	0.0365397	0	0.0313633	1279.62	0.0356652	1069.96	0.0290828	1209.85	0.0168165	990.495	0.0365397	851.376	0.0450292	0	0.0383705	1565.52	0.0415124	1245.37	0.0344717	1434.02	0.0150557	886.779	0.0450292	1049.18	0.0446494	0	0.0460759	1714.02	0.0464089	1206.63	0.0368729	1390.11	0.014969	821.795	0.0446494	861.734	0.0494566	0	0.0410034	1525.33	0.0437616	1137.8	0.0362116	1365.18	0.0142871	784.361	0.0494566	954.513	0.0481501
39	0.0405694	0	0.0347316	1417.05	0.0394954	1184.86	0.0322061	1339.77	0.0186225	1096.87	0.0405694	945.266	0.0457179	0	0.0373566	1524.15	0.0404155	1212.47	0.0335609	1396.13	0.0146578	863.347	0.0457179	1065.23	0.0486758	0	0.0466655	1735.96	0.0470028	1222.07	0.0373447	1407.89	0.0151605	832.311	0.0486758	939.443	0.0474542	0	0.0414283	1541.13	0.044215	1149.59	0.0365868	1379.32	0.0144351	792.489	0.0474542	915.866	0.0424215
40	0.0449262	0	0.0352628	1438.72	0.0400995	1202.98	0.0326987	1360.27	0.0189074	1113.64	0.0449262	1046.78	0.0445099	0	0.0407253	1661.59	0.0440601	1321.8	0.0365873	1522.03	0.0159796	941.201	0.0445099	1037.08	0.0492986	0	0.0447761	1665.67	0.0450997	1172.59	0.0358326	1350.89	0.0145467	798.612	0.0492986	951.463	0.0479459	0	0.0364994	1357.78	0.0389546	1012.82	0.0322339	1215.22	0.0127177	698.203	0.0479459	925.357	0.0400273
41	0.0456133	0	0.034331	1400.7	0.0390399	1171.2	0.0318347	1324.32	0.0184078	1084.22	0.0456133	1062.79	0.0485237	0	0.0412464	1682.85	0.0446238	1338.71	0.0370555	1541.51	0.0161841	953.244	0.0485237	1130.6	0.0473026	0	0.0452401	1682.93	0.045567	1184.74	0.0362039	1364.89	0.0146974	806.887	0.0473026	912.94	0.0422416	0	0.0344394	1281.14	0.036756	955.656	0.0304147	1146.63	0.0119999	658.797	0.0422416	815.263	0.0362191
42	0.0444081	0	0.0374269	1527.02	0.0425604	1276.81	0.0347054	1443.75	0.0200677	1181.99	0.0444081	1034.71	0.0491446	0	0.0395764	1614.72	0.0428171	1284.51	0.0355551	1479.09	0.0155288	914.649	0.0491446	1145.07	0.0477928	0	0.0398577	1482.71	0.0401457	1043.79	0.0318966	1202.5	0.0129488	710.888	0.0477928	922.4	0.0398575	0	0.0311629	1159.26	0.0332591	864.737	0.0275211	1037.54	0.0108583	596.12	0.0398575	769.25	0.0299657
43	0.0484127	0	0.0379058	1546.56	0.043105	1293.15	0.0351495	1462.22	0.0203245	1197.11	0.0484127	1128.02	0.0471548	0	0.0399865	1631.45	0.0432608	1297.82	0.0359236	1494.42	0.0156898	924.127	0.0471548	1098.71	0.0421066	0	0.0376081	1399.02	0.0378799	984.878	0.0300964	1134.63	0.012218	670.766	0.0421066	812.658	0.0360655	0	0.0257824	959.105	0.0275167	715.435	0.0227694	858.405	0.00898353	493.196	0.0360655	696.065	0.0247778
44	0.0490321	0	0.036371	1483.94	0.0413597	1240.79	0.0337264	1403.02	0.0195016	1148.64	0.0490321	1142.45	0.0476434	0	0.0352292	1437.35	0.0381138	1143.42	0.0316496	1316.62	0.0138231	814.179	0.0476434	1110.09	0.0397302	0	0.0340302	1265.92	0.0342761	891.179	0.0272331	1026.69	0.0110556	606.951	0.0397302	766.792	0.0298386	0	0.0213188	793.06	0.0227529	591.574	0.0188274	709.793	0.00742825	407.811	0.0298386	575.885	0.0210481
45	0.0470469	0	0.0367479	1499.31	0.0417883	1253.65	0.0340758	1417.56	0.0197037	1160.55	0.0470469	1096.19	0.0419751	0	0.0332409	1356.23	0.0359627	1078.88	0.0298633	1242.31	0.0130429	768.228	0.0419751	978.019	0.0359503	0	0.0281546	1047.35	0.0283581	737.311	0.0225311	849.423	0.00914675	502.157	0.0359503	693.841	0.0246728	0	0.0181097	673.681	0.0193279	502.525	0.0159933	602.949	0.00631008	346.424	0.0246728	476.184	0.0484783
46	0.0475344	0	0.0323758	1320.93	0.0368166	1104.5	0.0300217	1248.9	0.0173594	1022.47	0.0475344	1107.55	0.039606	0	0.0300784	1227.2	0.0325413	976.239	0.0270222	1124.12	0.011802	695.14	0.039606	922.82	0.0297433	0	0.0232803	866.028	0.0234486	609.663	0.0186304	702.366	0.00756321	415.22	0.0297433	574.045	0.0209588	0	0.010652	396.255	0.0113685	295.582	0.00940718	354.651	0.00371155	203.764	0.0209588	404.505	0
47	0.041879	0	0.0305486	1246.38	0.0347387	1042.16	0.0283273	1178.42	0.0163797	964.763	0.041879	975.782	0.035838	0	0.0248852	1015.31	0.0269228	807.685	0.0223566	930.035	0.00976434	575.119	0.035838	835.025	0.0245939	0	0.019776	735.666	0.0199189	517.891	0.015826	596.639	0.00642473	352.718	0.0245939	474.663	0.0482727	0	0.0310586	1155.38	0.0331478	861.843	0.027429	1034.07	0.0108219	594.125	0.0482727	931.662	0
48	0.0395154	0	0.0276422	1127.8	0.0314337	943.011	0.0256323	1066.3	0.0148213	872.977	0.0395154	920.709	0.0296503	0	0.0205769	839.537	0.0222618	667.854	0.0184861	769.022	0.00807388	475.551	0.0296503	690.852	0.0208918	0	0.0116321	432.714	0.0117162	304.62	0.00930873	350.939	0.00377898	207.466	0.0208918	403.212	0	0	0	0	0	0	0	0	0	0	0	0	0
49	0.035756	0	0.0228696	933.081	0.0260065	780.194	0.0212067	882.199	0.0122623	722.252	0.035756	833.115	0.0245171	0	0.0174795	713.162	0.0189107	567.322	0.0157034	653.262	0.00685853	403.967	0.0245171	571.248	0.0481184	0	0.0339163	1261.68	0.0341614	888.196	0.0271419	1023.25	0.0110186	604.919	0.0481184	928.686	0	0	0	0	0	0	0	0	0	0	0	0	0
50	0.0295825	0	0.0189103	771.54	0.0215041	645.123	0.0175353	729.468	0.0101394	597.212	0.0295825	689.272	0.0208265	0	0.0102813	419.477	0.0111232	333.695	0.00923665	384.244	0.00403414	237.611	0.0208265	485.259	0	0	0	0	0	0	0	0	0	0	0	0	0	0	0	0	0	0	0	0	0	0	0	0	0
51	0.024461	0	0.0160638	655.401	0.0182671	548.013	0.0148957	619.662	0.00861314	507.314	0.024461	569.941	0.0479681	0	0.0299777	1223.09	0.0324324	972.971	0.0269317	1120.36	0.0117625	692.813	0.0479681	1117.66	0	0	0	0	0	0	0	0	0	0	0	0	0	0	0	0	0	0	0	0	0	0	0	0	0
52	0.0207789	0	0.0094486	385.503	0.0107446	322.338	0.00876156	364.481	0.00506619	298.399	0.0207789	484.149	0	0	0	0	0	0	0	0	0	0	0	0	0	0	0	0	0	0	0	0	0	0	0	0	0	0	0	0	0	0	0	0	0	0	0	0	0
53	0.0478583	0	0.0275497	1124.03	0.0313285	939.855	0.0255465	1062.73	0.0147717	870.055	0.0478583	1115.1	0	0	0	0	0	0	0	0	0	0	0	0	0	0	0	0	0	0	0	0	0	0	0	0	0	0	0	0	0	0	0	0	0	0	0	0	0
54	0	0	0	0	0	0	0	0	0	0	0	0	0	0	0	0	0	0	0	0	0	0	0	0	0	0	0	0	0	0	0	0	0	0	0	0	0	0	0	0	0	0	0	0	0	0	0	0	0
55	0	0	0	0	0	0	0	0	0	0	0	0	0	0	0	0	0	0	0	0	0	0	0	0	0	0	0	0	0	0	0	0	0	0	0	0	0	0	0	0	0	0	0	0	0	0	0	0	0
56	0	0	0	0	0	0	0	0	0	0	0	0	0	0	0	0	0	0	0	0	0	0	0	0	0	0	0	0	0	0	0	0	0	0	0	0	0	0	0	0	0	0	0	0	0	0	0	0	0
57	0	0	0	0	0	0	0	0	0	0	0	0	0	0	0	0	0	0	0	0	0	0	0	0	0	0	0	0	0	0	0	0	0	0	0	0	0	0	0	0	0	0	0	0	0	0	0	0	0
58	0	0	0	0	0	0	0	0	0	0	0	0	0	0	0	0	0	0	0	0	0	0	0	0	0	0	0	0	0	0	0	0	0	0	0	0	0	0	0	0	0	0	0	0	0	0	0	0	0
59	0	0	0	0	0	0	0	0	0	0	0	0	0	0	0	0	0	0	0	0	0	0	0	0	0	0	0	0	0	0	0	0	0	0	0	0	0	0	0	0	0	0	0	0	0	0	0	0	0
60	0	0	0	0	0	0	0	0	0	0	0	0	0	0	0	0	0	0	0	0	0	0	0	0	0	0	0	0	0	0	0	0	0	0	0	0	0	0	0	0	0	0	0	0	0	0	0	0	0
total	0.99922	0	0.890358	36061.1	0.900105	26954.8	0.75297	31225.1	0.398568	23295.4	0.99922	23250.8	0.998311	0	0.846291	34382.2	0.911762	27313.6	0.766149	31762.5	0.327587	19020.6	0.998311	23228.7	0.998431	0	0.908804	33740.4	0.940275	24393.6	0.773288	29055	0.347813	18963.5	0.998431	19237.9	0.997673	0	0.855434	31665.3	0.945294	24523.8	0.775269	29116.6	0.279449	15341.8	0.997673	19217	0.997354
COMMENTARY: total gives the expected costs within age groups and stages on the "product" column
[truncated: 275 more columns]

## Sheet: 6 average cost combined
COMMENTARY: total average costs, i.e. expected costs per person for death due to cancer or no-cancer, combined within age groups and stages. Mathematically sum of total costs from sheets 4 and 5.
age group	46-47						48-49						50-51						52-53						54-55						56-57						58-59						60-61						62-63
stage	-1	0	1	2	3	4	-1	0	1	2	3	4	-1	0	1	2	3	4	-1	0	1	2	3	4	-1	0	1	2	3	4	-1	0	1	2	3	4	-1	0	1	2	3	4	-1	0	1	2	3	4	-1
combined	0	42968	32956	48963.2	63911.3	23250.8	0	44863.5	32549.1	48740.8	67194.6	23228.7	0	38092.3	27277.1	42981.4	54847.5	19237.9	0	39951.1	27255.3	43159.2	63686.6	19217	0	38626.5	27229.5	43063.1	54514.8	19055.6	0	36219.8	26683.7	41680	53982	18899.2	0	37293.4	27050	43207.1	50779.6	18880.3	0	34249.7	23475.4	39082.1	50992.3	15571.1	0
[truncated: 113 more columns]

## Sheet: final product
COMMENTARY: computing the final ratio between difference in total costs versus difference in total years saved
computed h1-h2 and first recollecting the data from previous sheets
age group	46-47						48-49						50-51						52-53						54-55						56-57						58-59						60-61						62-63
lived years / stage	-1	0	1	2	3	4	-1	0	1	2	3	4	-1	0	1	2	3	4	-1	0	1	2	3	4	-1	0	1	2	3	4	-1	0	1	2	3	4	-1	0	1	2	3	4	-1	0	1	2	3	4	-1
expected years (sheet 7)	38.8732	31.0839	34.5756	29.3625	16.9589	38.8732	36.9608	31.4177	33.6102	28.8775	13.7858	36.9608	35.0752	32.1677	32.8145	27.6505	12.2201	35.0752	33.186	28.7119	30.5522	26.2973	11.9774	33.186	31.3255	25.678	28.6938	24.8054	10.2435	31.3255	29.4926	24.4655	26.6343	24.0144	9.69818	29.4926	27.6841	23.3304	25.0971	21.4797	6.13555	27.6841	25.8757	21.7501	24.2696	19.7258	9.22892	25.8757	24.1181
average costs (sheet 6)	0	42968	32956	48963.2	63911.3	23250.8	0	44863.5	32549.1	48740.8	67194.6	23228.7	0	38092.3	27277.1	42981.4	54847.5	19237.9	0	39951.1	27255.3	43159.2	63686.6	19217	0	38626.5	27229.5	43063.1	54514.8	19055.6	0	36219.8	26683.7	41680	53982	18899.2	0	37293.4	27050	43207.1	50779.6	18880.3	0	34249.7	23475.4	39082.1	50992.3	15571.1	0
state distribution h1	0.997818	0.000159321	0.000859896	0.000938465	9.1664e-05	0.000133131	0.997805	0.000164658	0.000882565	0.000902324	9.87946e-05	0.000147753	0.996534	0.000291145	0.00152504	0.00116111	8.66503e-05	0.000402057	0.997171	0.000229118	0.00124742	0.000970217	8.76873e-05	0.000294177	0.996759	0.000268982	0.00147778	0.00109213	8.10186e-05	0.000320834	0.996658	0.000297451	0.00158083	0.00106949	9.69221e-05	0.000297451	0.996652	0.000271211	0.00159378	0.00108149	9.37518e-05	0.000304693	0.995428	0.000420626	0.00217171	0.00141733	0.000137161	0.000425198	0.995432
state distribution h2	0.997376	0.00022041	0.00115453	0.000879015	6.55981e-05	0.000304375	0.997734	0.00018352	0.000999165	0.000777128	7.02361e-05	0.000235631	0.997393	0.000211138	0.00114953	0.000894079	8.08059e-05	0.000271091	0.997393	0.000211138	0.00114953	0.000894079	8.08059e-05	0.000271091	0.997016	0.000247658	0.00136063	0.00100555	7.45959e-05	0.0002954	0.996733	0.000290763	0.00154529	0.00104544	9.4743e-05	0.000290763	0.996727	0.000265113	0.00155795	0.00105718	9.1644e-05	0.000297843	0.995528	0.000411424	0.0021242	0.00138632	0.00013416	0.000415896	0.995532
state distribution h3	0.997818	0.000159321	0.000859896	0.000938465	9.1664e-05	0.000133131	0.997805	0.000164658	0.000882565	0.000902324	9.87946e-05	0.000147753	0.996534	0.000291145	0.00152504	0.00116111	8.66503e-05	0.000402057	0.997171	0.000229118	0.00124742	0.000970217	8.76873e-05	0.000294177	0.996759	0.000268982	0.00147778	0.00109213	8.10186e-05	0.000320834	0.996658	0.000297451	0.00158083	0.00106949	9.69221e-05	0.000297451	0.996652	0.000271211	0.00159378	0.00108149	9.37518e-05	0.000304693	0.995428	0.000420626	0.00217171	0.00141733	0.000137161	0.000425198	0.995432
state distribution h4	0.997376	0.00022041	0.00115453	0.000879015	6.55981e-05	0.000304375	0.997734	0.00018352	0.000999165	0.000777128	7.02361e-05	0.000235631	0.997393	0.000211138	0.00114953	0.000894079	8.08059e-05	0.000271091	0.997393	0.000211138	0.00114953	0.000894079	8.08059e-05	0.000271091	0.997016	0.000247658	0.00136063	0.00100555	7.45959e-05	0.0002954	0.996733	0.000290763	0.00154529	0.00104544	9.4743e-05	0.000290763	0.996727	0.000265113	0.00155795	0.00105718	9.1644e-05	0.000297843	0.995528	0.000411424	0.0021242	0.00138632	0.00013416	0.000415896	0.995532
state distribution h5	1	0	0	0	0	0	1	0	0	0	0	0	1	0	0	0	0	0	1	0	0	0	0	0	1	0	0	0	0	0	1	0	0	0	0	0	1	0	0	0	0	0	1	0	0	0	0	0	1
P(T_{j,k}=0)	0.000779696	0	0.00192187	0.00871713	0.158614	0.000779696	0.00168857	0.0162773	0.001792	0.00396906	0.13227	0.00168857	0.00156877	0.0160449	0.00204837	0.0135615	0.202483	0.00156877	0.00232729	0.0148642	0.000528127	0.00878108	0.152561	0.00232729	0.00264649	0.0343457	0.00148277	0.00820702	0.255731	0.00264649	0.00276617	0.0456634	0.00308249	0.0123317	0.235442	0.00276617	0.00335436	0.0232494	0.00253578	0.0137974	0.240608	0.00335436	0.00466907	0.0232803	0.00206243	0.0125478	0.21428	0.00466907	0.00508702
P(T_{j,k}=1)	0.00150768	0.0322884	0.00488464	0.0227735	0.0758819	0.00150768	0.00143653	0.00364149	0.003724	0.0254045	0.16046	0.00143653	0.00162612	0.0162342	0.00586821	0.017	0.121758	0.00162612	0.00191369	0.0113913	0.00442251	0.0160927	0.10297	0.00191369	0.0027489	0.015661	0.00866054	0.0230986	0.0769866	0.0027489	0.0038121	0.0157559	0.00684284	0.0223957	0.105633	0.0038121	0.00365099	0.014573	0.00921476	0.0251692	0.156887	0.00365099	0.00479586	0.0191263	0.00604043	0.0222621	0.0888312	0.00479586	0.0052294
P(T_{j,k}\geq 2)	0.997713	0.967712	0.993193	0.968509	0.765504	0.997713	0.996875	0.980081	0.994484	0.970626	0.70727	0.996875	0.996805	0.967721	0.992083	0.969439	0.675759	0.996805	0.995759	0.973745	0.995049	0.975126	0.744469	0.995759	0.994605	0.949993	0.989857	0.968694	0.667282	0.994605	0.993422	0.938581	0.990075	0.965273	0.658925	0.993422	0.992995	0.962178	0.988249	0.961033	0.602505	0.992995	0.990535	0.957593	0.991897	0.96519	0.696888	0.990535	0.989684
P(D_{j,k} = cancer)	0	0.109642	0.0989408	0.243551	0.592352	0	0	0.153709	0.0870483	0.233851	0.666057	0	0	0.0911963	0.0581899	0.222643	0.643996	0	0	0.141537	0.0541781	0.223291	0.720551	0	0	0.14467	0.0720109	0.245857	0.733004	0	0	0.0994379	0.0630422	0.221267	0.732429	0	0	0.105762	0.0771522	0.284927	0.753058	0	0	0.100471	0.0665829	0.275125	0.673184	0	0
													A
average years per person h1 diagnosed	0.0689692						0.0677163						0.106675						0.0810169						0.087281						0.0847772						0.0785672						0.102081						0.174553
average years per person h2 diagnosed	0.0855244						0.0714668						0.0797308						0.0746591						0.0803618						0.0828711						0.0768008						0.099848						0.170738
average years per person h3 diagnosed	0.0689692						0.0677163						0.106675						0.0810169						0.087281						0.0847772						0.0785672						0.102081						0.174553
average years per person h4 diagnosed	0.0855244						0.0714668						0.0797308						0.0746591						0.0803618						0.0828711						0.0768008						0.099848						0.170738
average years per person h5 diagnosed	0						0						0						0						0						0						0						0						0
average costs per person h1	90.0885						90.1644						145.083						126.264						138.19						138.386						140.468						164.395						312.952
average costs per person h2	131.828						118.826						117.475						118.709						129.613						135.949						137.984						161.455						306.767
average costs per person h3	90.0885						90.1644						145.083						126.264						138.19						138.386						140.468						164.395						312.952
average costs per person h4	131.828						118.826						117.475						118.709						129.613						135.949						137.984						161.455						306.767
average costs per person h5	0						0						0						0						0						0						0						0						0
multiplier for h1	0.995535						0.994686						0.99335						0.992942						0.991381						0.990102						0.989673						0.986006						0.981116
multiplier for h2	0.995095						0.994616						0.994207						0.993163						0.991637						0.990176						0.989748						0.986105						0.981303
multiplier for h3	0.995535						0.994686						0.99335						0.992942						0.991381						0.990102						0.989673						0.986006						0.981116
multiplier for h4	0.995095						0.994616						0.994207						0.993163						0.991637						0.990176						0.989748						0.986105						0.981303
multiplier for h5	0.997713						0.996875						0.996805						0.995759						0.994605						0.993422						0.992995						0.990535						0.989684
mortality multiplier h1 (P(D_j = cancer))	0.000385409						0.000378947						0.00042961						0.000379836						0.000473225						0.000436867						0.000530395						0.000669135						0.001721
mortality multiplier h2	0.000391338						0.000343697						0.000337245						0.000350028						0.00043571						0.000427045						0.000518471						0.000654497						0.00168338
mortality multiplier h3	0.000385409						0.000378947						0.00042961						0.000379836						0.000473225						0.000436867						0.000530395						0.000669135						0.001721
mortality multiplier h4	0.000391338						0.000343697						0.000337245						0.000350028						0.00043571						0.000427045						0.000518471						0.000654497						0.00168338
mortality multiplier h5	0						0						0						0						0						0						0						0						0
COMMENTARY: multiplier is for modelling size of age group and mortality, see below
COMMENTARY: recollecting the data from above again for visual purposes
age group	46-47	48-49	50-51	52-53	54-55	56-57	58-59	60-61	62-63	64-65	66-67	68-69	70-71	72-73	74-75	76-77	78-79	80-81	82-83	84-85	86-87	88-89	90-91	92-93	94-95	96-97	98+
average years per person h1 diagnosed	0.0689692	0.0677163	0.106675	0.0810169	0.087281	0.0847772	0.0785672	0.102081	0.174553	0.170159	0.0858193	0.0769204	0.0530354	0.0343271	0.0295886	0.0320963	0.028116	0.0240649	0.019723	0.0161376	0.013169	0.0107846	0.00847587	0.00731012	0.00575982	0.00419685	0.00184998
average years per person h2 diagnosed	0.0855244	0.0714668	0.0797308	0.0746591	0.0803618	0.0828711	0.0768008	0.099848	0.170738	0.167195	0.084523	0.0757586	0.0530354	0.0343271	0.0295886	0.0320963	0.028116	0.0240649	0.019723	0.0161376	0.013169	0.0107846	0.00847587	0.00731012	0.00575982	0.00419685	0.00184998
average years per person h3 diagnosed	0.0689692	0.0677163	0.106675	0.0810169	0.087281	0.0847772	0.0785672	0.102081	0.174553	0.170159	0.0858193	0.0769204	0.0695285	0.0601515	0.0308908	0.0263495	0.0231145	0.0237467	0.0196721	0.016522	0.013294	0.0112491	0.00903477	0.00753635	0.00597706	0.00447604	0.00193432
average years per person h4 diagnosed	0.0855244	0.0714668	0.0797308	0.0746591	0.0803618	0.0828711	0.0768008	0.099848	0.170738	0.167195	0.084523	0.0757586	0.0688043	0.0595314	0.0298505	0.0254314	0.0223034	0.0237172	0.0193807	0.0163734	0.0130925	0.0110771	0.00901406	0.00742211	0.00588489	0.00440721	0.00190492
average years per person h5 diagnosed	0	0	0	0	0	0	0	0	0	0	0	0	0	0	0	0	0	0	0	0	0	0	0	0	0	0	0
average costs per person h1	90.0885	90.1644	145.083	126.264	138.19	138.386	140.468	164.395	312.952	316.993	174.742	175.366	101.163	79.5208	68.0493	74.6886	70.1246	67.8015	69.2764	61.4056	62.1614	51.8955	53.748	53.6608	43.6805	33.0688	25.2863
average costs per person h2	131.828	118.826	117.475	118.709	129.613	135.949	137.984	161.455	306.767	311.993	172.556	173.17	101.163	79.5208	68.0493	74.6886	70.1246	67.8015	69.2764	61.4056	62.1614	51.8955	53.748	53.6608	43.6805	33.0688	25.2863
average costs per person h3	90.0885	90.1644	145.083	126.264	138.19	138.386	140.468	164.395	312.952	316.993	174.742	175.366	152.467	156.272	69.1225	58.3549	54.8415	65.6015	66.5157	60.3468	60.6934	52.8087	53.7051	52.9884	44.1229	34.5552	26.661
average costs per person h4	131.828	118.826	117.475	118.709	129.613	135.949	137.984	161.455	306.767	311.993	172.556	173.17	151.192	154.97	66.7948	56.3216	52.9172	65.5199	65.5302	59.8042	59.7732	52.0012	53.582	52.1851	43.4425	34.0239	26.2557
average costs per person h5	0	0	0	0	0	0	0	0	0	0	0	0	0	0	0	0	0	0	0	0	0	0	0	0	0	0	0
multiplier for h1	0.995535	0.994686	0.99335	0.992942	0.991381	0.990102	0.989673	0.986006	0.981116	0.978458	0.981079	0.977052	0.97531	0.970258	0.966119	0.954879	0.943429	0.926095	0.908956	0.877299	0.837431	0.80248	0.746985	0.686601	0.617725	0.557668	3.21227e-06
multiplier for h2	0.995095	0.994616	0.994207	0.993163	0.991637	0.990176	0.989748	0.986105	0.981303	0.97861	0.98115	0.977122	0.97531	0.970258	0.966119	0.954879	0.943429	0.926095	0.908956	0.877299	0.837431	0.80248	0.746985	0.686601	0.617725	0.557668	3.21227e-06
multiplier for h3	0.995535	0.994686	0.99335	0.992942	0.991381	0.990102	0.989673	0.986006	0.981116	0.978458	0.981079	0.977052	0.974304	0.96834	0.96603	0.955544	0.944093	0.926174	0.90903	0.877308	0.837479	0.802459	0.746953	0.686595	0.617718	0.557643	-1.11022e-16
multiplier for h4	0.995095	0.994616	0.994207	0.993163	0.991637	0.990176	0.989748	0.986105	0.981303	0.97861	0.98115	0.977122	0.974353	0.968389	0.966126	0.95564	0.944187	0.926178	0.909076	0.877335	0.837521	0.802499	0.746959	0.686629	0.617749	0.557671	1.11022e-16
multiplier for h5	0.997713	0.996875	0.996805	0.995759	0.994605	0.993422	0.992995	0.990535	0.989684	0.987173	0.985762	0.981719	0.979004	0.97306	0.968904	0.958295	0.946788	0.929322	0.912105	0.880249	0.840263	0.805107	0.749432	0.688851	0.619749	0.559479	0
mortality multiplier h1	0.000385409	0.000378947	0.00042961	0.000379836	0.000473225	0.000436867	0.000530395	0.000669135	0.001721	0.00136116	0.000747635	0.000867115	0.00077231	0.000805307	0.000798426	0.00117697	0.0011118	0.00111139	0.00140218	0.00126608	0.00142328	0.00119872	0.00170495	0.00185582	0.00133778	0.00106909	0.000581783
mortality multiplier h2	0.000391338	0.000343697	0.000337245	0.000350028	0.00043571	0.000427045	0.000518471	0.000654497	0.00168338	0.00133744	0.000736342	0.000854017	0.00077231	0.000805307	0.000798426	0.00117697	0.0011118	0.00111139	0.00140218	0.00126608	0.00142328	0.00119872	0.00170495	0.00185582	0.00133778	0.00106909	0.000581783
mortality multiplier h3	0.000385409	0.000378947	0.00042961	0.000379836	0.000473225	0.000436867	0.000530395	0.000669135	0.001721	0.00136116	0.000747635	0.000867115	0.000841932	0.00116264	0.000800212	0.000894339	0.000838723	0.00106716	0.00133009	0.00122708	0.00136156	0.00120137	0.00162355	0.00175096	0.00131637	0.00104984	0.000545848
mortality multiplier h4	0.000391338	0.000343697	0.000337245	0.000350028	0.00043571	0.000427045	0.000518471	0.000654497	0.00168338	0.00133744	0.000736342	0.000854017	0.000833162	0.00115065	0.000773265	0.000863177	0.000809294	0.00106583	0.00131038	0.00121604	0.00134092	0.001183	0.00161983	0.00172442	0.00129607	0.0010337	0.00053755
mortality multiplier h5	0	0	0	0	0	0	0	0	0	0	0	0	0	0	0	0	0	0	0	0	0	0	0	0	0	0	0
P(T_{j,-1}=1)	0.00150768	0.00143653	0.00162612	0.00191369	0.0027489	0.0038121	0.00365099	0.00479586	0.0052294	0.00679529	0.00704367	0.00965823	0.0115414	0.0133733	0.0160013	0.0218256	0.0278296	0.0360131	0.0450689	0.0630043	0.0804745	0.101651	0.122695	0.145734	0.180629	0.199387	0.697265
P(X_{j,h}=-1) h1	0.997818	0.997805	0.996534	0.997171	0.996759	0.996658	0.996652	0.995428	0.995432	0.995345	0.995254	0.995245	0.996223	0.997121	0.997123	0.996428	0.996448	0.996539	0.996562	0.996652	0.99663	0.996737	0.99674	0.996743	0.996734	0.996775	0.996788
P(X_{j,h}=-1) h2	0.997376	0.997734	0.997393	0.997393	0.997016	0.996733	0.996727	0.995528	0.995532	0.995426	0.995326	0.995317	0.996223	0.997121	0.997123	0.996428	0.996448	0.996539	0.996562	0.996652	0.99663	0.996737	0.99674	0.996743	0.996734	0.996775	0.996788
P(X_{j,h}=-1) h3	0.997818	0.997805	0.996534	0.997171	0.996759	0.996658	0.996652	0.995428	0.995432	0.995345	0.995254	0.995245	0.9952	0.99515	0.99703	0.99713	0.99715	0.996606	0.996625	0.99667	0.996702	0.996715	0.996692	0.996724	0.996728	0.996731	0.996721
P(X_{j,h}=-1) h4	0.997376	0.997734	0.997393	0.997393	0.997016	0.996733	0.996727	0.995528	0.995532	0.995426	0.995326	0.995317	0.99525	0.9952	0.99713	0.99723	0.99725	0.99661	0.996675	0.9967	0.996752	0.996765	0.9967	0.996774	0.996778	0.996781	0.996771
P(X_{j,h}=-1) h5	1	1	1	1	1	1	1	1	1	1	1	1	1	1	1	1	1	1	1	1	1	1	1	1	1	1	1
COMMENTARY: age group modelling. We have initial population of 100000 and at each time movement from one age group to another, we take away the ones that died and the ones that are diagnosed with first cancer
mathematically this is N_{j+1} = N_j ( 1- P(T_j=0, T_j=1) - P(T_j\geq 2, X_j\neq -1))
here P(T_j = t) = \sum_{k=-1}^4 P(T_{j,k}=t)P(X_j = k) where P(T_{j,k}=t) is taken from the total survival.
similarly P(T_j = t \geq 2),X_j \neq -1) = \sum_{k=0}^4 P(T_{j,k}\geq 2)P(X_j = k)
age group modelling h1	100000	99553.5	99024.5	98366	97671.7	96829.9	95871.5	94881.4	93553.7	91787	89809.7	88110.5	86088.5	83962.9	81465.7	78705.6	75154.3	70902.7	65662.7	59684.5	52361.2	43848.9	35187.8	26284.8	18047.2	11148.2	6216.99
age group modelling h2	100000	99509.5	98973.7	98400.4	97727.6	96910.3	95958.3	94974.5	93654.9	91903.8	89938	88242.7	86223.9	84095	81593.8	78829.4	75272.5	71014.2	65765.9	59778.4	52443.5	43917.8	35243.2	26326.1	18075.6	11165.7	6226.77
age group modelling h3	100000	99553.5	99024.5	98366	97671.7	96829.9	95871.5	94881.4	93553.7	91787	89809.7	88110.5	86088.5	83876.4	81220.9	78461.8	74973.7	70782.1	65556.6	59592.9	52281.4	43784.5	35135.3	26244.4	18019.3	11130.8	6207.03
age group modelling h4	100000	99509.5	98973.7	98400.4	97727.6	96910.3	95958.3	94974.5	93654.9	91903.8	89938	88242.7	86223.9	84012.5	81356.8	78600.9	75114.2	70921.9	65686.3	59713.8	52389	43876.9	35211.2	26301.3	18059.2	11156.1	6221.43
age group modelling h5	100000	99771.3	99459.5	99141.7	98721.2	98188.6	97542.7	96859.4	95942.6	94952.8	93734.9	92400.3	90711.1	88806.5	86414	83726.9	80235	75965.6	70596.5	64391.4	56680.5	47626.5	38344.5	28736.6	19795.2	12268.1	6863.72
COMMENTARY: mortality computation
probability of person in group j of dying to cancer eventually is P(D_j = 1) = sum_k P(D_{j,k}=1)P(X=k)
total number is then sum_j N_j P(D_j=1). Logic is that in N_j we diagnose some with cancer and then P(D_j=1) is the proportion that dies to cancer eventually, and those are not accounted anymore on N_{j+1}. For those who die to other causes we don't have to care.
number of cancer deaths h1	1685.83
number of cancer deaths h2	1657.92	27.9162
number of cancer deaths h3	1658	27.8347	55.7509
number of cancer deaths h4	1616.36	69.4789
number of cancer deaths h5	0
COMMENTARY: costs by the overleaf-formula (that is still correct) by summing over age groups
total costs h1	2.45498e+08
total costs h2	2.46268e+08
total costs h3	2.53499e+08
total costs h4	2.53349e+08
total costs h5	0
COMMENTARY: total life years left now should be computed by computing the average life years left for removed ones at each stage, that is the proportion N_j\mu_{j,h}(k) of people of age j diagnosed with k=0,1,2,3,4 and each have T_{j,k} years left. The other removed ones are those who was not diagnosed (X=-1) and die in the first year, contributing to N_j\mu_{j,h}(-1)P(T_{j,-1}=1) amount of peopl…
age group	46-47	48-49	50-51	52-53	54-55	56-57	58-59	60-61	62-63	64-65	66-67	68-69	70-71	72-73	74-75	76-77	78-79	80-81	82-83	84-85	86-87	88-89	90-91	92-93	94-95	96-97	98+
age group multiplier	0	2	2	2	2	2	2	2	2	2	2	2	2	2	2	2	2	2	2	2	2	2	2	2	2	2	2
contribution of those who survive to next
h1	0	199107	198049	196732	195343	193660	191743	189763	187107	183574	179619	176221	172177	167926	162931	157411	150309	141805	131325	119369	104722	87697.7	70375.7	52569.6	36094.3	22296.4	12434
h2	0	199019	197947	196801	195455	193821	191917	189949	187310	183808	179876	176485	172448	168190	163188	157659	150545	142028	131532	119557	104887	87835.7	70486.4	52652.3	36151.1	22331.5	12453.5
h3	0	199107	198049	196732	195343	193660	191743	189763	187107	183574	179619	176221	172177	167753	162442	156924	149947	141564	131113	119186	104563	87569.1	70270.6	52488.8	36038.5	22261.7	12414.1
h4	0	199019	197947	196801	195455	193821	191917	189949	187310	183808	179876	176485	172448	168025	162714	157202	150228	141844	131373	119428	104778	87753.8	70422.4	52602.6	36118.5	22312.2	12442.9
h5	0	199543	198919	198283	197442	196377	195085	193719	191885	189906	187470	184801	181422	177613	172828	167454	160470	151931	141193	128783	113361	95253.1	76688.9	57473.1	39590.4	24536.1	13727.4
contribution of those who were diagnosed
h1	6896.92	6741.4	10563.5	7969.31	8524.88	8208.97	7532.36	9685.6	16330.1	15618.4	7707.41	6777.5	4565.74	2882.21	2410.45	2526.16	2113.04	1706.26	1295.07	963.167	689.543	472.893	298.247	192.145	103.949	46.7873	11.5013
h2	8552.44	7111.63	7891.25	7346.48	7853.57	8031.07	7369.68	9483.01	15990.4	15365.8	7601.83	6685.14	4572.92	2886.74	2414.24	2530.13	2116.36	1708.95	1297.1	964.681	690.627	473.636	298.716	192.447	104.112	46.8609	11.5194
h3	6896.92	6741.4	10563.5	7969.31	8524.88	8208.97	7532.36	9685.6	16330.1	15618.4	7707.41	6777.5	5985.6	5045.29	2508.98	2067.43	1732.98	1680.84	1289.64	984.594	695.028	492.535	317.439	197.787	107.702	49.822	12.0064
h4	8552.44	7111.63	7891.25	7346.48	7853.57	8031.07	7369.68	9483.01	15990.4	15365.8	7601.83	6685.14	5932.57	5001.38	2428.54	1998.94	1675.3	1682.07	1273.04	977.721	685.901	486.027	317.396	195.211	106.277	49.1672	11.8513
h5	0	0	0	0	0	0	0	0	0	0	0	0	0	0	0	0	0	0	0	0	0	0	0	0	0	0	0
contribution of those who were not but died
h1	150.439	142.698	160.467	187.71	267.62	367.892	348.853	452.957	486.995	620.816	629.588	846.945	989.831	1119.63	1299.81	1711.66	2084.09	2544.59	2949.17	3747.79	4199.54	4442.72	4303.31	3818.12	3249.2	2215.64	4320.96
h2	150.373	142.625	160.523	187.817	267.842	368.225	349.196	453.447	487.571	621.657	630.533	848.277	991.388	1121.39	1301.85	1714.35	2087.36	2548.59	2953.81	3753.68	4206.14	4449.71	4310.08	3824.13	3254.31	2219.13	4327.76
h3	150.439	142.698	160.467	187.71	267.62	367.892	348.853	452.957	486.995	620.816	629.588	846.945	988.814	1116.27	1295.78	1707.56	2080.54	2540.43	2944.59	3742.11	4193.44	4436.1	4296.68	3812.18	3244.16	2212.09	4313.75
h4	150.373	142.625	160.523	187.817	267.842	368.225	349.196	453.447	487.571	621.657	630.533	848.277	990.419	1118.13	1298.08	1710.76	2084.65	2545.46	2950.57	3749.81	4202.29	4445.69	4306	3820.64	3251.52	2217.22	4323.97
h5	150.768	143.325	161.733	189.727	271.375	374.305	356.127	464.524	501.722	645.232	660.238	892.423	1046.94	1187.64	1382.74	1827.39	2232.91	2735.76	3181.71	4056.94	4561.33	4841.27	4704.69	4187.9	3575.6	2446.1	4785.83
total of given group j
h1	7047.36	205991	208773	204889	204136	202237	199624	199901	203924	199813	187956	183845	177733	171928	166642	161649	154506	146056	135570	124080	109611	92613.3	74977.2	56579.9	39447.5	24558.8	16766.4
h2	8702.81	206273	205999	204335	203577	202220	199635	199886	203788	199795	188108	184019	178012	172198	166904	161903	154749	146286	135783	124275	109784	92759	75095.2	56668.9	39509.5	24597.4	16792.8
h3	7047.36	205991	208773	204889	204136	202237	199624	199901	203924	199813	187956	183845	179151	173914	166246	160699	153761	145785	135347	123913	109451	92497.7	74884.7	56498.8	39390.4	24523.6	16739.8
h4	8702.81	206273	205999	204335	203577	202220	199635	199886	203788	199795	188108	184019	179371	174145	166440	160912	153988	146071	135596	124155	109666	92685.5	75045.8	56618.5	39476.3	24578.6	16778.7
h5	150.768	199686	199081	198473	197714	196752	195442	194183	192387	190551	188130	185693	182469	178801	174211	169281	162703	154667	144375	132840	117922	100094	81393.6	61661	43166	26982.2	18513.3
total overall
			sanity check (life years / person in 100000 pool
h1	3.86085e+06		38.6085
h2	3.86165e+06		38.6165
h3	3.86094e+06		38.6094
h4	3.86187e+06		38.6187
h5	3.88732e+06
costs again from above for visual reasons
total costs h1	2.45498e+08
total costs h2	2.46268e+08
total costs h3	2.53499e+08
total costs h4	2.53349e+08
total costs h5	0
ratio total costs / life years
h1	63.5865
h2	63.7726
h3	65.6572
h4	65.6029
h5	0
comparisons in differences to current h1 and to no at all h5
	cost difference		years difference		ratio
h1 - h2	-769777		-799.616		962.684
h1 - h3	-8.0005e+06		-86.2716		92736.2
h1 - h4	-7.8513e+06		-1010.98		7766.01
h1 - h5	2.45498e+08		-26465.7		-9276.1
h2 - h5	2.46268e+08		-25666		-9595.09
h3 - h5	2.53499e+08		-26379.4		-9609.72
h4 - h5	2.53349e+08		-25454.7		-9952.96
[truncated: 113 more columns]

## Sheet: 7 average saved years 
COMMENTARY: P(=) from previous sheet 1 (life years left within age group and stage). Product gives amount of years left multiplied with the corresponding probability
	P(=)	product	P(=)	product	P(=)	product	P(=)	product	P(=)	product	P(=)	product	P(=)	product	P(=)	product	P(=)	product	P(=)	product	P(=)	product	P(=)	product	P(=)	product	P(=)	product	P(=)	product	P(=)	product	P(=)	product	P(=)	product	P(=)	product	P(=)	product	P(=)	product	P(=)	product	P(=)	product	P(=)	product	P(=)
age group	46-47												48-49												50-51												52-53												54-55
lived years / stage	-1		0		1		2		3		4		-1		0		1		2		3		4		-1		0		1		2		3		4		-1		0		1		2		3		4		-1
0	0.000779696	0	0	0	0.00192187	0	0.00871713	0	0.158614	0	0.000779696	0	0.00168857	0	0.0162773	0	0.001792	0	0.00396906	0	0.13227	0	0.00168857	0	0.00156877	0	0.0160449	0	0.00204837	0	0.0135615	0	0.202483	0	0.00156877	0	0.00232729	0	0.0148642	0	0.000528127	0	0.00878108	0	0.152561	0	0.00232729	0	0.00264649
1	0.00150768	0.00150768	0.0322884	0.0322884	0.00488464	0.00488464	0.0227735	0.0227735	0.0758819	0.0758819	0.00150768	0.00150768	0.00143653	0.00143653	0.00364149	0.00364149	0.003724	0.003724	0.0254045	0.0254045	0.16046	0.16046	0.00143653	0.00143653	0.00162612	0.00162612	0.0162342	0.0162342	0.00586821	0.00586821	0.017	0.017	0.121758	0.121758	0.00162612	0.00162612	0.00191369	0.00191369	0.0113913	0.0113913	0.00442251	0.00442251	0.0160927	0.0160927	0.10297	0.10297	0.00191369	0.00191369	0.0027489
2	0.00168471	0.00336942	0.046924	0.0938481	0.00404909	0.00809817	0.019127	0.038254	0.114827	0.229654	0.00168471	0.00336942	0.00156387	0.00312773	0.00456362	0.00912725	0.00641784	0.0128357	0.0224015	0.044803	0.0922895	0.184579	0.00156387	0.00312773	0.00231985	0.0046397	0.00407453	0.00814905	0.00829862	0.0165972	0.0169437	0.0338874	0.0796003	0.159201	0.00231985	0.0046397	0.00263527	0.00527054	0.0179484	0.0358969	0.00398956	0.00797911	0.0235826	0.0471652	0.129603	0.259207	0.00263527	0.00527054	0.00275124
3	0.00143325	0.00429974	0.0172586	0.0517759	0.00741786	0.0222536	0.0244524	0.0733572	0.117016	0.351047	0.00143325	0.00429974	0.00162104	0.00486311	0.0165287	0.0495861	0.0115239	0.0345718	0.02248	0.0674401	0.0876054	0.262816	0.00162104	0.00486311	0.00190758	0.00572274	0.013597	0.0407911	0.00469956	0.0140987	0.0287195	0.0861584	0.0628297	0.188489	0.00190758	0.00572274	0.00273724	0.00821173	0.0160426	0.0481279	0.00849306	0.0254792	0.0249051	0.0747153	0.0452604	0.135781	0.00273724	0.00821173	0.00379153
4	0.00156029	0.00624115	0.0104702	0.0418807	0.0100426	0.0401704	0.0257472	0.102989	0.0485718	0.194287	0.00156029	0.00624115	0.0023126	0.00925041	0.0187167	0.0748669	0.0063526	0.0254104	0.0205114	0.0820454	0.0426078	0.170431	0.0023126	0.00925041	0.00262685	0.0105074	0.0101674	0.0406696	0.00742477	0.0296991	0.0235011	0.0940042	0.0824367	0.329747	0.00262685	0.0105074	0.00273957	0.0109583	0.00614367	0.0245747	0.00835186	0.0334074	0.0293515	0.117406	0.0668024	0.26721	0.00273957	0.0109583	0.00331432
5	0.00161733	0.00808664	0	0	0.0118692	0.0593459	0.0187075	0.0935377	0.0292424	0.146212	0.00161733	0.00808664	0.00190162	0.00950809	0.00681115	0.0340558	0.00446944	0.0223472	0.0177725	0.0888626	0.0231737	0.115868	0.00190162	0.00950809	0.0027285	0.0136425	0.00564659	0.0282329	0.00659063	0.0329531	0.0153009	0.0765046	0.0484673	0.242336	0.0027285	0.0136425	0.00377545	0.0188773	0	0	0.0121153	0.0605767	0.0185889	0.0929446	0.0387701	0.193851	0.00377545	0.0188773	0.0036074
6	0.00230731	0.0138439	0	0	0.0062983	0.0377898	0.0216392	0.129835	0	0	0.00230731	0.0138439	0.00261864	0.0157118	0.0164506	0.0987038	0.0110352	0.0662115	0.0182229	0.109337	0.0398004	0.238802	0.00261864	0.0157118	0.00273082	0.0163849	0.00688863	0.0413318	0.0104979	0.0629873	0.0185453	0.111272	0.0301261	0.180757	0.00273082	0.0163849	0.00330026	0.0198016	0.0227854	0.136712	0.0107355	0.0644131	0.0262352	0.157411	0.0290193	0.174116	0.00330026	0.0198016	0.00458101
7	0.00189727	0.0132809	0	0	0.011992	0.0839442	0.0207727	0.145409	0.036924	0.258468	0.00189727	0.0132809	0.00271997	0.0190398	0.0275658	0.192961	0.00674793	0.0472355	0.0187255	0.131078	0.0335742	0.235019	0.00271997	0.0190398	0.00376339	0.0263437	0	0	0.00682322	0.0477625	0.0135495	0.0948467	0.0383444	0.268411	0.00376339	0.0263437	0.0035921	0.0251447	0.016839	0.117873	0.00772431	0.0540702	0.0139876	0.0979134	0.0687271	0.481089	0.0035921	0.0251447	0.00470541
8	0.00261265	0.0209012	0.0173307	0.138646	0.00286542	0.0229233	0.0104435	0.0835477	0.0138758	0.111007	0.00261265	0.0209012	0.00272229	0.0217783	0	0	0.00732353	0.0585882	0.0262351	0.209881	0.0353986	0.283188	0.00272229	0.0217783	0.00328972	0.0263177	0.0174016	0.139213	0.00577735	0.0462188	0.00916584	0.0733267	0.0290216	0.232173	0.00328972	0.0263177	0.00456158	0.0364926	0.00925909	0.0740727	0.00911102	0.0728882	0.0199308	0.159446	0.0312713	0.250171	0.00456158	0.0364926	0.00494384
9	0.00271375	0.0244237	0	0	0.00799425	0.0719482	0.0248384	0.223546	0.0138291	0.124462	0.00271375	0.0244237	0.00375163	0.0337647	0	0	0.0060651	0.0545859	0.0200249	0.180224	0.0110513	0.0994619	0.00375163	0.0337647	0.00358062	0.0322256	0.0381239	0.343115	0.00982759	0.0884483	0.016696	0.150264	0	0	0.00358062	0.0322256	0.00468545	0.0421691	0.00974469	0.0877023	0.00632417	0.0569175	0.0107104	0.0963937	0.0104325	0.0938928	0.00468545	0.0421691	0.00508221
10	0.00271606	0.0271606	0.0198202	0.198202	0.00878434	0.0878434	0.0313716	0.313716	0	0	0.00271606	0.0271606	0.00327944	0.0327944	0.0134617	0.134617	0.0100824	0.100824	0.0109874	0.109874	0.0121935	0.121935	0.00327944	0.0327944	0.00454701	0.0454701	0	0	0.00587022	0.0587022	0.021429	0.21429	0	0	0.00454701	0.0454701	0.00492287	0.0492287	0	0	0.0040673	0.040673	0.0125575	0.125575	0.0245874	0.245874	0.00492287	0.0492287	0.00580149
11	0.00374305	0.0411735	0.0217464	0.23921	0.011698	0.128678	0.00650503	0.0715553	0	0	0.00374305	0.0411735	0.00356943	0.0392638	0.0146402	0.161042	0.00382815	0.0421096	0.0181604	0.199764	0	0	0.00356943	0.0392638	0.00467048	0.0513753	0	0	0.00535261	0.0588787	0.0126804	0.139485	0	0	0.00467048	0.0513753	0.00506066	0.0556672	0.0222053	0.244258	0.00806822	0.0887504	0.0176816	0.194498	0	0	0.00506066	0.0556672	0.0065359
12	0.00327193	0.0392632	0	0	0.00897103	0.107652	0.0118502	0.142203	0	0	0.00327193	0.0392632	0.0045328	0.0543936	0.0173069	0.207683	0.00455605	0.0546726	0.0121757	0.146108	0	0	0.0045328	0.0543936	0.00490714	0.0588857	0	0	0.00758541	0.0910249	0.0167413	0.200896	0.0217	0.2604	0.00490714	0.0588857	0.00577689	0.0693226	0	0	0.0068113	0.0817355	0.0127952	0.153543	0	0	0.00577689	0.0693226	0.00683063
13	0.00356127	0.0462965	0.0639407	0.831229	0.00818768	0.10644	0.023656	0.307528	0	0	0.00356127	0.0462965	0.00465589	0.0605265	0.0246759	0.320787	0.013434	0.174642	0.00825614	0.10733	0.0224092	0.29132	0.00465589	0.0605265	0.00504449	0.0655784	0	0	0.00900007	0.117001	0.0197038	0.25615	0	0	0.00504449	0.0655784	0.00650818	0.0846063	0.0507881	0.660246	0.0141677	0.18418	0.0125466	0.163106	0.0245258	0.318835	0.00650818	0.0846063	0.0066879
14	0.00452243	0.063314	0	0	0.0194306	0.272029	0	0	0	0	0.00452243	0.063314	0.00489181	0.0684853	0.0365232	0.511325	0.0144973	0.202962	0.0174433	0.244206	0	0	0.00489181	0.0684853	0.00575843	0.080618	0	0	0.00552789	0.0773905	0.0195225	0.273316	0	0	0.00575843	0.080618	0.00680166	0.0952233	0.0188768	0.264275	0.0089413	0.125178	0.009352	0.130928	0	0	0.00680166	0.0952233	0.00807052
15	0.00464524	0.0696786	0.0405872	0.608808	0.00864061	0.129609	0.0142706	0.21406	0	0	0.00464524	0.0696786	0.00502873	0.0754309	0	0	0.00751733	0.11276	0.0215444	0.323165	0	0	0.00502873	0.0754309	0.00648738	0.0973108	0	0	0.00670149	0.100522	0.0151781	0.227672	0	0	0.00648738	0.0973108	0.00665954	0.099893	0	0	0.00941457	0.141219	0.0170931	0.256397	0	0	0.00665954	0.099893	0.00903983
16	0.00488062	0.0780899	0	0	0.0119522	0.191235	0.00551642	0.0882627	0	0	0.00488062	0.0780899	0.00574043	0.0918469	0	0	0.0206913	0.33106	0.0123913	0.198261	0	0	0.00574043	0.0918469	0.00677993	0.108479	0	0	0.00908444	0.145351	0.0240753	0.385205	0	0	0.00677993	0.108479	0.00803629	0.128581	0	0	0.00913906	0.146225	0.0184642	0.295427	0	0	0.00803629	0.128581	0.00868785
17	0.00501722	0.0852928	0	0	0.0232886	0.395906	0.033032	0.561544	0	0	0.00501722	0.0852928	0.00646711	0.109941	0	0	0.0130041	0.221069	0	0	0	0	0.00646711	0.109941	0.00663826	0.11285	0	0	0.00489958	0.0832929	0	0	0	0	0.00663826	0.11285	0.00900149	0.153025	0	0	0.0318059	0.540701	0.0157496	0.267744	0.00260457	0.0442776	0.00900149	0.153025	0.010605
18	0.0057273	0.103091	0.00498816	0.0897868	0.00567234	0.102102	0.00462545	0.0832581	0.00267457	0.0481423	0.0057273	0.103091	0.00675874	0.121657	0.005554	0.099972	0.00600878	0.108158	0.00498967	0.0898141	0.00217926	0.0392266	0.00675874	0.121657	0.00801062	0.144191	0.00849349	0.152883	0.00855487	0.153988	0.00679702	0.122346	0.00275933	0.0496679	0.00801062	0.144191	0.00865101	0.155718	0.00912449	0.164241	0.00973827	0.175289	0.00805817	0.145047	0.00317931	0.0572275	0.00865101	0.155718	0.0122046
19	0.00645232	0.122594	0.0052131	0.0990489	0.00592814	0.112635	0.00483404	0.0918467	0.00279518	0.0531085	0.00645232	0.122594	0.00661751	0.125733	0.0067022	0.127342	0.007251	0.137769	0.00602121	0.114403	0.00262978	0.0499659	0.00661751	0.125733	0.00897273	0.170482	0.00816278	0.155093	0.00822177	0.156214	0.00653237	0.124115	0.00265189	0.0503859	0.00897273	0.170482	0.01056	0.20064	0.0105008	0.199515	0.0112071	0.212936	0.00927362	0.176199	0.00365886	0.0695182	0.01056	0.20064	0.0120302
20	0.00674328	0.134866	0.00510417	0.102083	0.00580426	0.116085	0.00473303	0.0946605	0.00273678	0.0547355	0.00674328	0.134866	0.00798558	0.159712	0.00750717	0.150143	0.00812189	0.162438	0.00674438	0.134888	0.00294564	0.0589127	0.00798558	0.159712	0.00862337	0.172467	0.00996403	0.199281	0.010036	0.200721	0.00797384	0.159477	0.00323707	0.0647414	0.00862337	0.172467	0.0121528	0.243056	0.0103508	0.207016	0.011047	0.220941	0.00914115	0.182823	0.00360659	0.0721318	0.0121528	0.243056	0.0132131
21	0.00660238	0.13865	0.00615937	0.129347	0.00700421	0.147088	0.00571151	0.119942	0.00330256	0.0693538	0.00660238	0.13865	0.00894469	0.187839	0.00721487	0.151512	0.00780565	0.163919	0.00648178	0.136117	0.00283094	0.0594498	0.00894469	0.187839	0.0105263	0.221051	0.0114669	0.240806	0.0115498	0.242546	0.00917657	0.192708	0.00372533	0.078232	0.0105263	0.221051	0.0119792	0.251563	0.0113685	0.238739	0.0121332	0.254798	0.0100399	0.210839	0.00396121	0.0831853	0.0119792	0.251563	0.0140065
22	0.00796732	0.175281	0.00689915	0.151781	0.00784545	0.1726	0.00639749	0.140745	0.00369922	0.0813828	0.00796732	0.175281	0.00859642	0.189121	0.00880695	0.193753	0.00952809	0.209618	0.00791209	0.174066	0.00345564	0.076024	0.00859642	0.189121	0.012114	0.266507	0.0113031	0.248669	0.0113848	0.250466	0.00904549	0.199001	0.00367212	0.0807866	0.012114	0.266507	0.0131571	0.289455	0.0120512	0.265126	0.0128618	0.28296	0.0106428	0.234142	0.00419907	0.0923795	0.0131571	0.289455	0.0168603
23	0.00892423	0.205257	0.00663052	0.152502	0.00753997	0.173419	0.00614839	0.141413	0.00355518	0.0817692	0.00892423	0.205257	0.0104934	0.241347	0.0101353	0.233113	0.0109653	0.252201	0.00910551	0.209427	0.00397686	0.0914679	0.0104934	0.241347	0.0119409	0.274641	0.0124145	0.285534	0.0125042	0.287598	0.00993488	0.228502	0.00403318	0.092763	0.0119409	0.274641	0.0139471	0.320784	0.0145066	0.333651	0.0154824	0.356095	0.0128113	0.294659	0.00505462	0.116256	0.0139471	0.320784	0.0185106
24	0.00857675	0.205842	0.00809365	0.194248	0.00920379	0.220891	0.00750513	0.180123	0.00433969	0.104153	0.00857675	0.205842	0.0120761	0.289827	0.00999056	0.239774	0.0108086	0.259407	0.00897544	0.215411	0.00392006	0.0940814	0.0120761	0.289827	0.013115	0.31476	0.01316	0.31584	0.0132551	0.318122	0.0105315	0.252755	0.00427536	0.102609	0.013115	0.31476	0.0167888	0.402931	0.0159265	0.382236	0.0169978	0.407948	0.0140653	0.337567	0.00554938	0.133185	0.0167888	0.402931	0.0206293
25	0.0104694	0.261734	0.00931445	0.232861	0.010592	0.264801	0.00863717	0.215929	0.00499426	0.124857	0.0104694	0.261734	0.0119036	0.29759	0.0109729	0.274322	0.0118714	0.296784	0.00985794	0.246449	0.00430549	0.107637	0.0119036	0.29759	0.0139025	0.347564	0.0158413	0.396032	0.0159558	0.398895	0.0126772	0.31693	0.00514645	0.128661	0.0139025	0.347564	0.0184321	0.460803	0.0177494	0.443735	0.0189434	0.473584	0.0156751	0.391879	0.00618454	0.154614	0.0184321	0.460803	0.0226183
26	0.0120485	0.313261	0.0091814	0.238716	0.0104407	0.271459	0.00851379	0.221359	0.00492292	0.127996	0.0120485	0.313261	0.013074	0.339925	0.0116318	0.302426	0.0125842	0.32719	0.0104499	0.271697	0.00456403	0.118665	0.013074	0.339925	0.0167351	0.435114	0.0173919	0.452189	0.0175176	0.455457	0.0139181	0.36187	0.0056502	0.146905	0.0167351	0.435114	0.0205418	0.534087	0.0194608	0.50598	0.0207698	0.540016	0.0171865	0.446849	0.00678084	0.176302	0.0205418	0.534087	0.0266745
27	0.0118764	0.320662	0.0100841	0.272272	0.0114673	0.309617	0.0093509	0.252474	0.00540697	0.145988	0.0118764	0.320662	0.0138591	0.374196	0.0140017	0.378046	0.0151482	0.409002	0.012579	0.339634	0.00549394	0.148336	0.0138591	0.374196	0.0183732	0.496077	0.0193825	0.523328	0.0195226	0.52711	0.0155111	0.4188	0.00629691	0.170017	0.0183732	0.496077	0.0225224	0.608105	0.0229507	0.619668	0.0244945	0.661352	0.0202686	0.547252	0.00799686	0.215915	0.0225224	0.608105	0.0277119
28	0.0130441	0.365235	0.0106897	0.299311	0.0121559	0.340365	0.00991241	0.277547	0.00573165	0.160486	0.0130441	0.365235	0.0166828	0.46712	0.0153722	0.430423	0.016631	0.465667	0.0138103	0.386688	0.0060317	0.168888	0.0166828	0.46712	0.0204762	0.573333	0.0212513	0.595037	0.0214049	0.599338	0.0170067	0.476186	0.00690404	0.193313	0.0204762	0.573333	0.0265614	0.743718	0.0238433	0.667612	0.0254471	0.71252	0.0210569	0.589592	0.00830787	0.23262	0.0265614	0.743718	0.0306252
29	0.0138274	0.400995	0.0128677	0.373163	0.0146326	0.424346	0.011932	0.346029	0.00689945	0.200084	0.0138274	0.400995	0.0183158	0.531159	0.0171317	0.49682	0.0185345	0.537501	0.015391	0.446339	0.00672207	0.19494	0.0183158	0.531159	0.0224505	0.651063	0.0250624	0.726808	0.0252435	0.732061	0.0200565	0.581638	0.00814215	0.236122	0.0224505	0.651063	0.0275944	0.800237	0.0263499	0.764146	0.0281223	0.815548	0.0232705	0.674845	0.00918126	0.266256	0.0275944	0.800237	0.0322292
30	0.0166447	0.499341	0.0141272	0.423816	0.0160649	0.481948	0.0131	0.392999	0.00757479	0.227244	0.0166447	0.499341	0.0204122	0.612366	0.0187835	0.563505	0.0203216	0.609647	0.016875	0.506249	0.0073702	0.221106	0.0204122	0.612366	0.0264765	0.794295	0.0260371	0.781112	0.0262253	0.786758	0.0208365	0.625095	0.00845881	0.253764	0.0264765	0.794295	0.0304953	0.91486	0.0277299	0.831898	0.0295953	0.887858	0.0244893	0.73468	0.00966213	0.289864	0.0304953	0.91486	0.037013
31	0.0182739	0.566492	0.0157442	0.488069	0.0179037	0.555014	0.0145994	0.45258	0.00844178	0.261695	0.0182739	0.566492	0.0223803	0.693789	0.022152	0.686711	0.0239659	0.742942	0.0199012	0.616936	0.0086919	0.269449	0.0223803	0.693789	0.0275062	0.852693	0.0287743	0.892003	0.0289823	0.89845	0.023027	0.713837	0.00934807	0.28979	0.0275062	0.852693	0.0320925	0.994868	0.0318459	0.987224	0.0339881	1.05363	0.0281243	0.871854	0.0110963	0.343985	0.0320925	0.994868	0.0410949
32	0.0203655	0.651696	0.0172622	0.55239	0.0196299	0.628157	0.016007	0.512224	0.00925572	0.296183	0.0203655	0.651696	0.0263938	0.844601	0.0230135	0.736432	0.0248979	0.796734	0.0206751	0.661605	0.00902995	0.288958	0.0263938	0.844601	0.0303979	0.972733	0.0302814	0.969003	0.0305002	0.976007	0.024233	0.775457	0.00983768	0.314806	0.0303979	0.972733	0.0368561	1.17939	0.0353579	1.13145	0.0377364	1.20756	0.0312259	0.999228	0.01232	0.39424	0.0368561	1.17939	0.0455082
33	0.0223291	0.73686	0.0203578	0.671808	0.0231501	0.763955	0.0188775	0.622959	0.0109156	0.360213	0.0223291	0.73686	0.0274203	0.904869	0.0254329	0.839285	0.0275154	0.908008	0.0228487	0.754006	0.00997925	0.329315	0.0274203	0.904869	0.03199	1.05567	0.0347761	1.14761	0.0350274	1.1559	0.02783	0.91839	0.0112979	0.372831	0.03199	1.05567	0.0409206	1.35038	0.0391551	1.29212	0.041789	1.37904	0.0345793	1.14112	0.0136431	0.450222	0.0409206	1.35038	0.0462042
34	0.0263334	0.895336	0.0211496	0.719085	0.0240505	0.817717	0.0196117	0.666799	0.0113401	0.385563	0.0263334	0.895336	0.0303029	1.0303	0.0267649	0.910007	0.0289565	0.984521	0.0240454	0.817543	0.0105019	0.357065	0.0303029	1.0303	0.0367383	1.2491	0.0386112	1.31278	0.0388902	1.32227	0.0308991	1.05057	0.0125438	0.42649	0.0367383	1.2491	0.0453152	1.54072	0.039754	1.35164	0.0424281	1.44256	0.0351082	1.19368	0.0138517	0.470959	0.0453152	1.54072	0.0449833
35	0.0273576	0.957514	0.023373	0.818054	0.0265789	0.93026	0.0216735	0.758571	0.0125322	0.438628	0.0273576	0.957514	0.03189	1.11615	0.0307377	1.07582	0.0332546	1.16391	0.0276145	0.966507	0.0120607	0.422125	0.03189	1.11615	0.0407898	1.42764	0.0427578	1.49652	0.0430668	1.50734	0.0342175	1.19761	0.013891	0.486183	0.0407898	1.42764	0.0460082	1.61029	0.0387035	1.35462	0.041307	1.44575	0.0341805	1.19632	0.0134857	0.472001	0.0460082	1.61029	0.0490398
36	0.0302336	1.08841	0.0245971	0.885497	0.0279709	1.00695	0.0228086	0.82111	0.0131886	0.47479	0.0302336	1.08841	0.0366235	1.31845	0.0341274	1.22859	0.0369219	1.32919	0.0306598	1.10375	0.0133908	0.482068	0.0366235	1.31845	0.0451704	1.62613	0.0434117	1.56282	0.0437255	1.57412	0.0347408	1.25067	0.0141034	0.507723	0.0451704	1.62613	0.0447925	1.61253	0.0421937	1.51897	0.045032	1.62115	0.0372628	1.34146	0.0147018	0.529266	0.0447925	1.61253	0.0496673
37	0.0318171	1.17723	0.0282481	1.04518	0.0321227	1.18854	0.0261941	0.969183	0.0151462	0.56041	0.0318171	1.17723	0.0406624	1.50451	0.0377925	1.39832	0.0408871	1.51282	0.0339525	1.25624	0.0148289	0.548668	0.0406624	1.50451	0.0458612	1.69687	0.0422646	1.56379	0.0425701	1.57509	0.0338228	1.25144	0.0137307	0.508038	0.0458612	1.69687	0.0488318	1.80678	0.0427336	1.58114	0.0456082	1.6875	0.0377396	1.39637	0.01489	0.550928	0.0488318	1.80678	0.0476563
38	0.0365397	1.38851	0.0313633	1.19181	0.0356652	1.35528	0.0290828	1.10515	0.0168165	0.639029	0.0365397	1.38851	0.0450292	1.71111	0.0383705	1.45808	0.0415124	1.57747	0.0344717	1.30993	0.0150557	0.572115	0.0450292	1.71111	0.0446494	1.69668	0.0460759	1.75089	0.0464089	1.76354	0.0368729	1.40117	0.014969	0.56882	0.0446494	1.69668	0.0494566	1.87935	0.0410034	1.55813	0.0437616	1.66294	0.0362116	1.37604	0.0142871	0.542909	0.0494566	1.87935	0.0481501
39	0.0405694	1.5822	0.0347316	1.35453	0.0394954	1.54032	0.0322061	1.25604	0.0186225	0.726279	0.0405694	1.5822	0.0457179	1.783	0.0373566	1.45691	0.0404155	1.5762	0.0335609	1.30887	0.0146578	0.571656	0.0457179	1.783	0.0486758	1.89836	0.0466655	1.81995	0.0470028	1.83311	0.0373447	1.45644	0.0151605	0.591259	0.0486758	1.89836	0.0474542	1.85071	0.0414283	1.6157	0.044215	1.72439	0.0365868	1.42689	0.0144351	0.56297	0.0474542	1.85071	0.0424215
40	0.0449262	1.79705	0.0352628	1.41051	0.0400995	1.60398	0.0326987	1.30795	0.0189074	0.756294	0.0449262	1.79705	0.0445099	1.7804	0.0407253	1.62901	0.0440601	1.7624	0.0365873	1.46349	0.0159796	0.639186	0.0445099	1.7804	0.0492986	1.97194	0.0447761	1.79104	0.0450997	1.80399	0.0358326	1.43331	0.0145467	0.581866	0.0492986	1.97194	0.0479459	1.91784	0.0364994	1.45998	0.0389546	1.55818	0.0322339	1.28936	0.0127177	0.508709	0.0479459	1.91784	0.0400273
41	0.0456133	1.87015	0.034331	1.40757	0.0390399	1.60064	0.0318347	1.30522	0.0184078	0.754718	0.0456133	1.87015	0.0485237	1.98947	0.0412464	1.6911	0.0446238	1.82958	0.0370555	1.51927	0.0161841	0.663549	0.0485237	1.98947	0.0473026	1.93941	0.0452401	1.85484	0.045567	1.86825	0.0362039	1.48436	0.0146974	0.602593	0.0473026	1.93941	0.0422416	1.73191	0.0344394	1.41201	0.036756	1.507	0.0304147	1.247	0.0119999	0.491997	0.0422416	1.73191	0.0362191
42	0.0444081	1.86514	0.0374269	1.57193	0.0425604	1.78754	0.0347054	1.45763	0.0200677	0.842844	0.0444081	1.86514	0.0491446	2.06407	0.0395764	1.66221	0.0428171	1.79832	0.0355551	1.49332	0.0155288	0.652211	0.0491446	2.06407	0.0477928	2.0073	0.0398577	1.67402	0.0401457	1.68612	0.0318966	1.33966	0.0129488	0.543849	0.0477928	2.0073	0.0398575	1.67402	0.0311629	1.30884	0.0332591	1.39688	0.0275211	1.15588	0.0108583	0.456048	0.0398575	1.67402	0.0299657
43	0.0484127	2.08175	0.0379058	1.62995	0.043105	1.85352	0.0351495	1.51143	0.0203245	0.873953	0.0484127	2.08175	0.0471548	2.02765	0.0399865	1.71942	0.0432608	1.86021	0.0359236	1.54471	0.0156898	0.674659	0.0471548	2.02765	0.0421066	1.81059	0.0376081	1.61715	0.0378799	1.62884	0.0300964	1.29414	0.012218	0.525372	0.0421066	1.81059	0.0360655	1.55082	0.0257824	1.10864	0.0275167	1.18322	0.0227694	0.979083	0.00898353	0.386292	0.0360655	1.55082	0.0247778
44	0.0490321	2.15741	0.036371	1.60032	0.0413597	1.81983	0.0337264	1.48396	0.0195016	0.85807	0.0490321	2.15741	0.0476434	2.09631	0.0352292	1.55008	0.0381138	1.67701	0.0316496	1.39258	0.0138231	0.608215	0.0476434	2.09631	0.0397302	1.74813	0.0340302	1.49733	0.0342761	1.50815	0.0272331	1.19826	0.0110556	0.486445	0.0397302	1.74813	0.0298386	1.3129	0.0213188	0.938027	0.0227529	1.00113	0.0188274	0.828406	0.00742825	0.326843	0.0298386	1.3129	0.0210481
45	0.0470469	2.11711	0.0367479	1.65366	0.0417883	1.88047	0.0340758	1.53341	0.0197037	0.886665	0.0470469	2.11711	0.0419751	1.88888	0.0332409	1.49584	0.0359627	1.61832	0.0298633	1.34385	0.0130429	0.586931	0.0419751	1.88888	0.0359503	1.61776	0.0281546	1.26696	0.0283581	1.27611	0.0225311	1.0139	0.00914675	0.411604	0.0359503	1.61776	0.0246728	1.11027	0.0181097	0.814937	0.0193279	0.869755	0.0159933	0.7197	0.00631008	0.283954	0.0246728	1.11027	0.0484783
46	0.0475344	2.18658	0.0323758	1.48929	0.0368166	1.69356	0.0300217	1.381	0.0173594	0.798534	0.0475344	2.18658	0.039606	1.82188	0.0300784	1.38361	0.0325413	1.4969	0.0270222	1.24302	0.011802	0.542894	0.039606	1.82188	0.0297433	1.36819	0.0232803	1.0709	0.0234486	1.07864	0.0186304	0.856998	0.00756321	0.347908	0.0297433	1.36819	0.0209588	0.964105	0.010652	0.489992	0.0113685	0.522953	0.00940718	0.43273	0.00371155	0.170731	0.0209588	0.964105	0
47	0.041879	1.96832	0.0305486	1.43578	0.0347387	1.63272	0.0283273	1.33138	0.0163797	0.769845	0.041879	1.96832	0.035838	1.68438	0.0248852	1.1696	0.0269228	1.26537	0.0223566	1.05076	0.00976434	0.458924	0.035838	1.68438	0.0245939	1.15591	0.019776	0.929471	0.0199189	0.936188	0.015826	0.743821	0.00642473	0.301962	0.0245939	1.15591	0.0482727	2.26881	0.0310586	1.45975	0.0331478	1.55795	0.027429	1.28916	0.0108219	0.508631	0.0482727	2.26881	0
48	0.0395154	1.89674	0.0276422	1.32683	0.0314337	1.50882	0.0256323	1.23035	0.0148213	0.711425	0.0395154	1.89674	0.0296503	1.42321	0.0205769	0.987691	0.0222618	1.06857	0.0184861	0.887333	0.00807388	0.387546	0.0296503	1.42321	0.0208918	1.00281	0.0116321	0.558341	0.0117162	0.562376	0.00930873	0.446819	0.00377898	0.181391	0.0208918	1.00281	0	0	0	0	0	0	0	0	0	0	0	0	0
49	0.035756	1.75204	0.0228696	1.12061	0.0260065	1.27432	0.0212067	1.03913	0.0122623	0.600855	0.035756	1.75204	0.0245171	1.20134	0.0174795	0.856494	0.0189107	0.926627	0.0157034	0.769467	0.00685853	0.336068	0.0245171	1.20134	0.0481184	2.3578	0.0339163	1.6619	0.0341614	1.67391	0.0271419	1.32995	0.0110186	0.53991	0.0481184	2.3578	0	0	0	0	0	0	0	0	0	0	0	0	0
50	0.0295825	1.47912	0.0189103	0.945515	0.0215041	1.0752	0.0175353	0.876764	0.0101394	0.506971	0.0295825	1.47912	0.0208265	1.04133	0.0102813	0.514065	0.0111232	0.556159	0.00923665	0.461832	0.00403414	0.201707	0.0208265	1.04133	0	0	0	0	0	0	0	0	0	0	0	0	0	0	0	0	0	0	0	0	0	0	0	0	0
51	0.024461	1.24751	0.0160638	0.819252	0.0182671	0.931622	0.0148957	0.759681	0.00861314	0.43927	0.024461	1.24751	0.0479681	2.44637	0.0299777	1.52886	0.0324324	1.65405	0.0269317	1.37352	0.0117625	0.599889	0.0479681	2.44637	0	0	0	0	0	0	0	0	0	0	0	0	0	0	0	0	0	0	0	0	0	0	0	0	0
52	0.0207789	1.0805	0.0094486	0.491327	0.0107446	0.558718	0.00876156	0.455601	0.00506619	0.263442	0.0207789	1.0805	0	0	0	0	0	0	0	0	0	0	0	0	0	0	0	0	0	0	0	0	0	0	0	0	0	0	0	0	0	0	0	0	0	0	0	0	0
53	0.0478583	2.53649	0.0275497	1.46014	0.0313285	1.66041	0.0255465	1.35396	0.0147717	0.782902	0.0478583	2.53649	0	0	0	0	0	0	0	0	0	0	0	0	0	0	0	0	0	0	0	0	0	0	0	0	0	0	0	0	0	0	0	0	0	0	0	0	0
54	0	0	0	0	0	0	0	0	0	0	0	0	0	0	0	0	0	0	0	0	0	0	0	0	0	0	0	0	0	0	0	0	0	0	0	0	0	0	0	0	0	0	0	0	0	0	0	0	0
55	0	0	0	0	0	0	0	0	0	0	0	0	0	0	0	0	0	0	0	0	0	0	0	0	0	0	0	0	0	0	0	0	0	0	0	0	0	0	0	0	0	0	0	0	0	0	0	0	0
56	0	0	0	0	0	0	0	0	0	0	0	0	0	0	0	0	0	0	0	0	0	0	0	0	0	0	0	0	0	0	0	0	0	0	0	0	0	0	0	0	0	0	0	0	0	0	0	0	0
57	0	0	0	0	0	0	0	0	0	0	0	0	0	0	0	0	0	0	0	0	0	0	0	0	0	0	0	0	0	0	0	0	0	0	0	0	0	0	0	0	0	0	0	0	0	0	0	0	0
58	0	0	0	0	0	0	0	0	0	0	0	0	0	0	0	0	0	0	0	0	0	0	0	0	0	0	0	0	0	0	0	0	0	0	0	0	0	0	0	0	0	0	0	0	0	0	0	0	0
59	0	0	0	0	0	0	0	0	0	0	0	0	0	0	0	0	0	0	0	0	0	0	0	0	0	0	0	0	0	0	0	0	0	0	0	0	0	0	0	0	0	0	0	0	0	0	0	0	0
60	0	0	0	0	0	0	0	0	0	0	0	0	0	0	0	0	0	0	0	0	0	0	0	0	0	0	0	0	0	0	0	0	0	0	0	0	0	0	0	0	0	0	0	0	0	0	0	0	0
sum	1	38.8732	1	31.0839	1	34.5756	1	29.3625	1	16.9589	1	38.8732	1	36.9608	1	31.4177	1	33.6102	1	28.8775	1	13.7858	1	36.9608	1	35.0752	1	32.1677	1	32.8145	1	27.6505	1	12.2201	1	35.0752	1	33.186	1	28.7119	1	30.5522	1	26.2973	1	11.9774	1	33.186	1
commentary: sum computes the expected years left given age and stage for "product" columns, while for "P(=)" columns it provides a sanity check that probability distribution has total mass 1
[truncated: 275 more columns]

## Sheet: 8 state-dif + scr-cost dif
COMMENTARY: modelling of state distribution and comparing two policies h1 and h2
screened is binary variable giving 1 if screened and 0 if not (for policy h1 or h2)
conditional P gives conditional distribution among stages 0--4 provided something is found P(X=k|X\neq 0), and incidence rate gives P(X\neq 0). Stage distribution is then computed from P(X=0) = 1-P(X\neq 0) and P(X=k) = P(X=k|X\neq 0)P(X\neq 0)
h1 = current one, h2= extend to younger, h3=extend to older, h4=extend to both, h5=no screening what so ever
age group	46-47						48-49						50-51						52-53						54-55						56-57						58-59						60-61						62-63
stage	-1	0	1	2	3	4	-1	0	1	2	3	4	-1	0	1	2	3	4	-1	0	1	2	3	4	-1	0	1	2	3	4	-1	0	1	2	3	4	-1	0	1	2	3	4	-1	0	1	2	3	4	-1
screened policy h1	0	0	0	0	0	0	0	0	0	0	0	0	1	1	1	1	1	1	1	1	1	1	1	1	1	1	1	1	1	1	1	1	1	1	1	1	1	1	1	1	1	1	1	1	1	1	1	1	1
screened policy h2	1	1	1	1	1	1	1	1	1	1	1	1	1	1	1	1	1	1	1	1	1	1	1	1	1	1	1	1	1	1	1	1	1	1	1	1	1	1	1	1	1	1	1	1	1	1	1	1	1
screened policy h3	0	0	0	0	0	0	0	0	0	0	0	0	1	1	1	1	1	1	1	1	1	1	1	1	1	1	1	1	1	1	1	1	1	1	1	1	1	1	1	1	1	1	1	1	1	1	1	1	1
screened policy h4	1	1	1	1	1	1	1	1	1	1	1	1	1	1	1	1	1	1	1	1	1	1	1	1	1	1	1	1	1	1	1	1	1	1	1	1	1	1	1	1	1	1	1	1	1	1	1	1	1
screened policy h5	0	0	0	0	0	0	0	0	0	0	0	0	0	0	0	0	0	0	0	0	0	0	0	0	0	0	0	0	0	0	0	0	0	0	0	0	0	0	0	0	0	0	0	0	0	0	0	0	0
conditional P (h1)		0.073	0.394	0.43	0.042	0.061		0.075	0.402	0.411	0.045	0.0673		0.084	0.44	0.335	0.025	0.116		0.081	0.441	0.343	0.031	0.104		0.083	0.456	0.337	0.025	0.099		0.089	0.473	0.32	0.029	0.089		0.081	0.476	0.323	0.028	0.091		0.092	0.475	0.31	0.03	0.093
incidence rate (h1)	0.00218248						0.00219544						0.00346601						0.00282862						0.00324074						0.00334214						0.00334828						0.00457202						0.00456784
stage distribution (h1)	0.997818	0.000159321	0.000859896	0.000938465	9.1664e-05	0.000133131	0.997805	0.000164658	0.000882565	0.000902324	9.87946e-05	0.000147753	0.996534	0.000291145	0.00152504	0.00116111	8.66503e-05	0.000402057	0.997171	0.000229118	0.00124742	0.000970217	8.76873e-05	0.000294177	0.996759	0.000268982	0.00147778	0.00109213	8.10186e-05	0.000320834	0.996658	0.000297451	0.00158083	0.00106949	9.69221e-05	0.000297451	0.996652	0.000271211	0.00159378	0.00108149	9.37518e-05	0.000304693	0.995428	0.000420626	0.00217171	0.00141733	0.000137161	0.000425198	0.995432
conditional P (h2)		0.084	0.44	0.335	0.025	0.116		0.081	0.441	0.343	0.031	0.104		0.081	0.441	0.343	0.031	0.104		0.081	0.441	0.343	0.031	0.104		0.083	0.456	0.337	0.025	0.099		0.089	0.473	0.32	0.029	0.089		0.081	0.476	0.323	0.028	0.091		0.092	0.475	0.31	0.03	0.093
incidence rate (h2)	0.00262393						0.00226568						0.00260664						0.00260664						0.00298383						0.003267						0.003273						0.004472						0.004468
stage distribution (h2)	0.997376	0.00022041	0.00115453	0.000879015	6.55981e-05	0.000304375	0.997734	0.00018352	0.000999165	0.000777128	7.02361e-05	0.000235631	0.997393	0.000211138	0.00114953	0.000894079	8.08059e-05	0.000271091	0.997393	0.000211138	0.00114953	0.000894079	8.08059e-05	0.000271091	0.997016	0.000247658	0.00136063	0.00100555	7.45959e-05	0.0002954	0.996733	0.000290763	0.00154529	0.00104544	9.4743e-05	0.000290763	0.996727	0.000265113	0.00155795	0.00105718	9.1644e-05	0.000297843	0.995528	0.000411424	0.0021242	0.00138632	0.00013416	0.000415896	0.995532
conditional P (h3)		0.073	0.394	0.43	0.042	0.061		0.075	0.402	0.411	0.045	0.0673		0.084	0.44	0.335	0.025	0.116		0.081	0.441	0.343	0.031	0.104		0.083	0.456	0.337	0.025	0.099		0.089	0.473	0.32	0.029	0.089		0.081	0.476	0.323	0.028	0.091		0.092	0.475	0.31	0.03	0.093
incidence rate (h3)	0.00218248						0.00219544						0.00346601						0.00282862						0.00324074						0.00334214						0.00334828						0.00457202						0.00456784
stage distribution (h3)	0.997818	0.000159321	0.000859896	0.000938465	9.1664e-05	0.000133131	0.997805	0.000164658	0.000882565	0.000902324	9.87946e-05	0.000147753	0.996534	0.000291145	0.00152504	0.00116111	8.66503e-05	0.000402057	0.997171	0.000229118	0.00124742	0.000970217	8.76873e-05	0.000294177	0.996759	0.000268982	0.00147778	0.00109213	8.10186e-05	0.000320834	0.996658	0.000297451	0.00158083	0.00106949	9.69221e-05	0.000297451	0.996652	0.000271211	0.00159378	0.00108149	9.37518e-05	0.000304693	0.995428	0.000420626	0.00217171	0.00141733	0.000137161	0.000425198	0.995432
conditional P (h4)		0.084	0.44	0.335	0.025	0.116		0.081	0.441	0.343	0.031	0.104		0.081	0.441	0.343	0.031	0.104		0.081	0.441	0.343	0.031	0.104		0.083	0.456	0.337	0.025	0.099		0.089	0.473	0.32	0.029	0.089		0.081	0.476	0.323	0.028	0.091		0.092	0.475	0.31	0.03	0.093
incidence rate (h4)	0.00262393						0.00226568						0.00260664						0.00260664						0.00298383						0.003267						0.003273						0.004472						0.004468
stage distribution (h4)	0.997376	0.00022041	0.00115453	0.000879015	6.55981e-05	0.000304375	0.997734	0.00018352	0.000999165	0.000777128	7.02361e-05	0.000235631	0.997393	0.000211138	0.00114953	0.000894079	8.08059e-05	0.000271091	0.997393	0.000211138	0.00114953	0.000894079	8.08059e-05	0.000271091	0.997016	0.000247658	0.00136063	0.00100555	7.45959e-05	0.0002954	0.996733	0.000290763	0.00154529	0.00104544	9.4743e-05	0.000290763	0.996727	0.000265113	0.00155795	0.00105718	9.1644e-05	0.000297843	0.995528	0.000411424	0.0021242	0.00138632	0.00013416	0.000415896	0.995532
conditional P (h5)
incidence rate (h5)
stage distribution (h5)	1	0	0	0	0	0	1	0	0	0	0	0	1	0	0	0	0	0	1	0	0	0	0	0	1	0	0	0	0	0	1	0	0	0	0	0	1	0	0	0	0	0	1	0	0	0	0	0	1
average screening cost	30		COMMENTARY: to be filled the number, if I remember correctly it is 30 euro per person
average screening cost (h1)	0						0						30						30						30						30						30						30						30
average screening cost (h2)	30						30						30						30						30						30						30						30						30
average screening cost (h3)	0						0						30						30						30						30						30						30						30
average screening cost (h4)	30						30						30						30						30						30						30						30						30
average screening cost (h5)	0						0						0						0						0						0						0						0						0
incidence rates taken from 2018 numbers
reference policy h1 is the current situation. For imaginery h2-h3 we have h2: extend to younger age groups, h3: extend to older, h4: extend to both, h5: do not screen at all
[truncated: 113 more columns]
